# Supplementary material for: Muscle wasting and the temporal gene expression pattern in a novel rat intensive care unit model
Source: BMC Genomics. 2011 Dec 13;12:602. doi: 10.1186/1471-2164-12-602 (PMC3266306; doi:10.1186/1471-2164-12-602)
Supplement: Additional file 1 — K-means clustering analysis. List of the genes in each cluster and the functional categories associated to each cluster. [file 1471-2164-12-602-S1.XLS]

## Sheet: Sheet1
IMMUNE RESPONSE,APOPTOSIS, TRANSPORT, CELL ADHESION, TRANSCRIPTION,CYTOSKELETON PROTEINS
Cluster 1	10724111	folate receptor 2 (fetal)
Cluster 1	10770082	interferon activated gene 204
Cluster 1	10719530	apolipoprotein E
Cluster 1	10822107	family with sequence similarity 105, member A
Cluster 1	10837794	SFFV proviral integration 1
Cluster 1	10817429	cathepsin S
Cluster 1	10872489	lysosomal protein transmembrane 5
Cluster 1	10866041	killer cell lectin-like receptor subfamily K, member 1
Cluster 1	10887538	phospholipase D family, member 4
Cluster 1	10802065	colony stimulating factor 1 receptor
Cluster 1	10774015	AE binding protein 1
Cluster 1	10732725	lymphocyte cytosolic protein 2
Cluster 1	10728930	similar to membrane-spanning 4-domains, subfamily A, member 6B
Cluster 1	10912112	5,10-methenyltetrahydrofolate synthetase (5-formyltetrahydrofolate cyclo-ligase) /// B-cell leukemia/lymphoma 2 related protein A1d
Cluster 1	10751404	solute carrier family 15 (H+/peptide transporter), member 2
Cluster 1	10871957	colony stimulating factor 3 receptor (granulocyte)
Cluster 1	10754296	hematopoietic cell specific Lyn substrate 1
Cluster 1	10889607	phosphoinositide-3-kinase, catalytic, gamma polypeptide
Cluster 1	10790963	leucine rich repeat containing 25
Cluster 1	10728924	membrane-spanning 4-domains, subfamily A, member 6B
Cluster 1	10914614	chemokine (C-C motif) receptor 2
Cluster 1	10866109	similar to immunoreceptor Ly49si3 /// immunoreceptor Ly49si2 /// immunoreceptor Ly49si3 /// hypothetical protein LOC497796
Cluster 1	10936899	cytochrome b-245, beta polypeptide
Cluster 1	10768357	regulator of G-protein signaling 18
Cluster 1	10768138	protein tyrosine phosphatase, receptor type, C
Cluster 1	10765746	SLAM family member 9
Cluster 1	10878797	cytochrome P450, family 4, subfamily b, polypeptide 1
Cluster 1	10844005	ficolin B
Cluster 1	10771406	placenta-specific 8
Cluster 1	10711268	integrin, alpha M
Cluster 1	10765650	CD84 molecule
Cluster 1	10850025	sialic acid binding Ig-like lectin 1, sialoadhesin
Cluster 1	10749495	lectin, galactoside-binding, soluble, 3 binding protein
Cluster 1	10902313	GLI pathogenesis-related 1
Cluster 1	10750524	myxovirus (influenza virus) resistance 2
Cluster 1	10865329	apolipoprotein B mRNA editing enzyme, catalytic polypeptide 1
Cluster 1	10851513	adenosine deaminase
Cluster 1	10936742	G protein-coupled receptor 34
Cluster 1	10831595	proteasome (prosome, macropain) subunit, beta type 8 (large multifunctional peptidase 7)
Cluster 1	10851263	SAM domain and HD domain, 1
Cluster 1	10817959	DENN/MADD domain containing 2C
Cluster 1	10798558	acyloxyacyl hydrolase (neutrophil)
Cluster 1	10712657	carnitine palmitoyltransferase 1a, liver
Cluster 1	10758777	2'-5' oligoadenylate synthetase 1A
Cluster 1	10926245	triggering receptor expressed on myeloid cells 2
Cluster 1	10836560	LAG1 homolog, ceramide synthase 6
Cluster 1	10899644	NCK associated protein 1 like
Cluster 1	10753247	holocarboxylase synthetase (biotin-(proprionyl-Coenzyme A-carboxylase (ATP-hydrolysing)) ligase)
Cluster 1	10889379	inhibitor of DNA binding 2
Cluster 1	10930717	EGF-like module containing, mucin-like, hormone receptor-like sequence 4
Cluster 1	10898862	interleukin-1 receptor-associated kinase 4
Cluster 1	10921117	transmembrane protein 158
Cluster 1	10745595	schlafen 8
Cluster 1	10830857	gamma-aminobutyric acid (GABA) B receptor 1
Cluster 1	10725397	immunoglobulin superfamily, member 6
Cluster 1	10920981	chemokine (C-X3-C motif) receptor 1
Cluster 1	10742254	cytoplasmic FMR1 interacting protein 2
Cluster 1	10889399	radical S-adenosyl methionine domain containing 2
Cluster 1	10940411	similar to ribosomal protein L10
Cluster 1	10853324	ATP-binding cassette, sub-family B (MDR/TAP), member 1B /// ATP-binding cassette, sub-family B (MDR/TAP), member 1A
Cluster 1	10827906	tubulin, beta 5
Cluster 1	10737129	spindle and kinetochore associated complex subunit 2
Cluster 1	10853453	PFTAIRE protein kinase 1
Cluster 1	10809524	lysophosphatidylcholine acyltransferase 2
Cluster 1	10726120	solute carrier family 5 (sodium/glucose cotransporter), member 2 /// similar to cDNA sequence BC017158
Cluster 1	10818452	solute carrier family 25 (mitochondrial carrier, phosphate carrier), member 24
Cluster 1	10771660	chemokine (C-X-C motif) ligand 9
Cluster 1	10862014	poly (ADP-ribose) polymerase family, member 12
Cluster 1	10710912	yippee-like 3 (Drosophila)
Cluster 1	10788427	macrophage scavenger receptor 1
Cluster 1	10833929	RT1 class I, locus CE14 /// RT1 class I, locus CE13
Cluster 1	10772655	ribosomal protein S23 /// similar to ribosomal protein S23
Cluster 1	10798027	lymphocyte antigen 86
Cluster 1	10867516	syndecan binding protein
Cluster 1	10728876	membrane-spanning 4-domains, subfamily A, member 12
Cluster 1	10914618	chemokine (C-C motif) receptor 5
Cluster 1	10742352	similar to novel protein
Cluster 1	10862473	oxysterol binding protein-like 3
Cluster 1	10741701	2,4-dienoyl CoA reductase 2, peroxisomal /// non-metastatic cells 4, protein expressed in
Cluster 1	10894333	myosin IF
Cluster 1	10831090	chloride intracellular channel 1
Cluster 1	10917095	REX2, RNA exonuclease 2 homolog (S. cerevisiae)
Cluster 1	10936312	solute carrier family 25 (mitochondrial carrier; adenine nucleotide translocator), member 5
Cluster 1	10906169	plexin B2
Cluster 1	10792047	membrane bound O-acyltransferase domain containing 4
Cluster 1	10830515	microtubule associated monoxygenase, calponin and LIM domain containing 1
Cluster 1	10822377	family with sequence similarity 164, member A
Cluster 1	10931222	EGF-like module containing, mucin-like, hormone receptor-like 1
Cluster 1	10828417	RT1 class I, locus A3 /// RT1 class Ia, locus A2 /// RT1 class Ia, locus A1 /// RT1 class Ib, locus EC2
Cluster 1	10772915	sel-1 suppressor of lin-12-like 3 (C. elegans)
Cluster 1	10794836	serine (or cysteine) peptidase inhibitor, clade B, member 6a
Cluster 1	10839434	fibroblast growth factor 7
Cluster 1	10826249	vascular cell adhesion molecule 1
Cluster 1	10838192	LIM domain only 2
Cluster 1	10844883	ribosomal protein L35
Cluster 1	10936981	translocase of inner mitochondrial membrane 17 homolog B (yeast)
Cluster 1	10938964	fibronectin type III domain containing 3C1
Cluster 1	10794829	tubulin, beta 2a
Cluster 1	10909521	ribosomal protein s25 /// similar to 40S ribosomal protein S25 /// similar to 40S ribosomal protein S25
Cluster 1	10926029	lipin 2
Cluster 1	10730349	stearoyl-Coenzyme A desaturase 1
Cluster 1	10770109	similar to Ifi204 protein
Cluster 1	10736697	chemokine (C-C motif) ligand 2
Cluster 1	10902547	lysozyme 2 /// lysozyme C type 2
Cluster 1	10769825	Fc fragment of IgE, high affinity I, receptor for; gamma polypeptide
Cluster 1	10834109	interleukin 1 receptor antagonist
Cluster 1	10866019	C-type lectin domain family 7, member a
Cluster 1	10717014	heme binding protein 2
Cluster 1	10801978	similar to CDNA sequence BC023105
Cluster 1	10858553	C-type lectin domain family 4, member a1
Cluster 1	10858559	C-type lectin domain family 4, member a3
Cluster 1	10714020	membrane-spanning 4-domains, subfamily A, member 11
Cluster 1	10736802	schlafen 3
Cluster 1	10901859	similar to FLJ44112 protein
Cluster 1	10705874	Tyro protein tyrosine kinase binding protein
Cluster 1	10933345	toll-like receptor 7
Cluster 1	10841637	neuronatin
Cluster 1	10899951	Cd63 molecule /// retinol dehydrogenase 5
Cluster 1	10712171	interferon induced transmembrane protein 1
Cluster 1	10749762	secreted and transmembrane 1B
Cluster 1	10781496	lymphocyte cytosolic protein 1
Cluster 1	10765186	selectin L
Cluster 1	10831606	transporter 1, ATP-binding cassette, sub-family B (MDR/TAP)
Cluster 1	10744127	Cd68 molecule
Cluster 1	10858370	ubiquitin specific peptidase 18
Cluster 1	10714103	macrophage expressed gene 1
Cluster 1	10860951	asparagine synthetase
Cluster 1	10706326	natural killer cell group 7 sequence
Cluster 1	10738477	ADP-ribosylation factor-like 4D
Cluster 1	10833969	RT1 class I, locus CE16
Cluster 1	10812775	CD180 molecule
Cluster 1	10876769	ATP-binding cassette, sub-family A (ABC1), member 1
Cluster 1	10934056	moesin
Cluster 1	10881576	hypothetical protein LOC691317
Cluster 1	10938446	melanoma antigen, family D, 1
Cluster 1	10825153	Fc fragment of IgG, high affinity Ia, receptor (CD64)
Cluster 1	10808431	interferon regulatory factor 8
Cluster 1	10737620	tachykinin 4
Cluster 1	10714903	interferon-induced protein with tetratricopeptide repeats 3
Cluster 1	10819489	guanylate binding protein 5
Cluster 1	10825925	glutathione S-transferase mu 1
Cluster 1	10803017	cytochrome b5 type A (microsomal)
Cluster 1	10825907	glutathione S-transferase mu 3
Cluster 1	10895997	short chain dehydrogenase/reductase family 9C, member 7
Cluster 1	10897465	cytohesin 4
Cluster 1	10865369	complement component 3a receptor 1
Cluster 1	10910872	immunoglobulin superfamily, DCC subclass, member 4
Cluster 1	10907825	caspase 4, apoptosis-related cysteine peptidase
Cluster 1	10924899	armadillo repeat containing 9
Cluster 1	10770197	v-akt murine thymoma viral oncogene homolog 3 (protein kinase B, gamma)
Cluster 1	10891910	interferon, alpha-inducible protein 27 like 2B
Cluster 1	10887306	tumor necrosis factor, alpha-induced protein 2
Cluster 1	10745342	ecotropic viral integration site 2A
Cluster 1	10819523	guanylate binding protein 2
Cluster 1	10771243	kelch-like 8 (Drosophila)
Cluster 1	10748962	hematological and neurological expressed 1
Cluster 1	10933559	protein phosphatase, EF-hand calcium binding domain 1
Cluster 1	10775862	prostate androgen-regulated mucin-like protein 1
Cluster 1	10744460	chemokine (C-X-C motif) ligand 16 /// zinc finger, MYND-type containing 15
Cluster 1	10813992	similar to keratin complex 1, acidic, gene 18
Cluster 1	10827877	similar to RIKEN cDNA 2610110G12
Cluster 1	10863695	N-acetyltransferase 8B
Cluster 1	10869106	solute carrier family 44, member 1
Cluster 1	10786338	Rho guanine nucleotide exchange factor (GEF) 3
Cluster 1	10924913	UDP-GlcNAc:betaGal beta-1,3-N-acetylglucosaminyltransferase 7
Cluster 1	10701880	RALBP1 associated Eps domain containing 1
Cluster 1	10756991	transmembrane protein 184A
Cluster 1	10870146	asparagine-linked glycosylation 6, alpha-1,3-glucosyltransferase homolog (S. cerevisiae)
Cluster 1	10786624	5'-nucleotidase domain containing 2
Cluster 1	10927992	serine/threonine kinase 17b
Cluster 1	10770568	lysophospholipase-like 1
Cluster 1	10738209	2',3'-cyclic nucleotide 3' phosphodiesterase
Cluster 1	10817040	S100 calcium binding protein A13
Cluster 1	10788666	ribosomal protein S20
Cluster 1	10756343	heat shock 105kDa/110kDa protein 1
Cluster 1	10771655	chemokine (C-X-C motif) ligand 10
Cluster 1	10765469	SH2 domain protein 1B1
Cluster 1	10718954	leukocyte immunoglobulin-like receptor, subfamily B, member 4
Cluster 1	10753425	myxovirus (influenza virus) resistance 1
Cluster 1	10825809	Cd53 molecule
Cluster 1	10733056	interferon gamma inducible protein 47
Cluster 1	10829082	ATP-binding cassette, sub-family G (WHITE), member 1
Cluster 1	10839790	signal-regulatory protein alpha
Cluster 1	10715546	stearoyl-CoA desaturase (delta-9-desaturase)
Cluster 1	10808393	similar to RIKEN cDNA 6430548M08
Cluster 1	10836321	plakophilin 4
Cluster 1	10758986	dynein light chain LC8-type 1
Cluster 1	10827809	RT1 class Ib, locus S3
Cluster 1	10733553	interferon regulatory factor 1
Cluster 1	10909780	similar to hypothetical protein FLJ20010
Cluster 1	10827999	RT1 class I, locus CE13
Cluster 1	10764244	troponin T type 2 (cardiac)
Cluster 1	10801975	similar to interferon-inducible GTPase
Cluster 1	10931717	complement component 3
Cluster 1	10742348	immunity-related GTPase family, M
Cluster 1	10821408	follistatin
Cluster 1	10907524	keratin 8
Cluster 1	10779673	lectin, galactoside-binding, soluble, 3
Cluster 1	10839307	hypothetical LOC302884
Cluster 1	10817053	S100 calcium binding protein A3
Cluster 1	10828357	proteasome (prosome, macropain) subunit, beta type 9 (large multifunctional peptidase 2)
Cluster 1	10923799	Cd28 molecule
Cluster 1	10796476	mannose receptor, C type 1
Cluster 1	10900735	complement factor D (adipsin)
Cluster 1	10872829	similar to chromosome 1 open reading frame 63
TCA/RESPIRATION,ECM,CELL ADHESION,METABOLISM, DEVELOPMENT
Cluster 2	10766463	dual specificity phosphatase 10
Cluster 2	10770412	enabled homolog (Drosophila)
Cluster 2	10714323	aldehyde dehydrogenase 1 family, member A1 /// aldehyde dehydrogenase family 1, subfamily A7
Cluster 2	10856296	receptor accessory protein 1
Cluster 2	10816026	platelet derived growth factor C
Cluster 2	10930790	solute carrier family 25 (mitochondrial carrier; phosphate carrier), member 23
Cluster 2	10835654	angiopoietin-like 2
Cluster 2	10935255	CXXC finger 5
Cluster 2	10733049	tripartite motif-containing 7
Cluster 2	10729693	N-acylsphingosine amidohydrolase (non-lysosomal ceramidase) 2
Cluster 2	10814594	TRAF2 and NCK interacting kinase
Cluster 2	10817183	S100 calcium binding protein A11 (calizzarin)
Cluster 2	10734673	growth arrest specific 7
Cluster 2	10788881	pleckstrin homology domain-containing, family A (phosphoinositide binding specific) member 2
Cluster 2	10816160	dual endothelin 1, angiotensin II receptor
Cluster 2	10820282	versican
Cluster 2	10887939	CDC42 effector protein (Rho GTPase binding) 3
Cluster 2	10847474	cAMP responsive element binding protein 3-like 1
Cluster 2	10836298	UDP-N-acetyl-alpha-D-galactosamine:polypeptide N-acetylgalactosaminyltransferase 5 (GalNAc-T5)
Cluster 2	10718591	myeloid-associated differentiation marker
Cluster 2	10902868	solute carrier family 16, member 7 (monocarboxylic acid transporter 2)
Cluster 2	10870481	phosphatidic acid phosphatase type 2B
Cluster 2	10937962	SH3-domain kinase binding protein 1
Cluster 2	10928452	Ras association (RalGDS/AF-6) and pleckstrin homology domains 1
Cluster 2	10905179	apolipoprotein L 9a
Cluster 2	10707137	lactate dehydrogenase A
Cluster 2	10796941	similar to S100 calcium binding protein A11 (calizzarin)
Cluster 2	10719900	Axl receptor tyrosine kinase
Cluster 2	10825992	synaptophysin-like 2
Cluster 2	10832715	ankyrin 3, epithelial
Cluster 2	10768332	regulator of G-protein signaling 2
Cluster 2	10815857	schwannomin interacting protein 1
Cluster 2	10923052	collagen, type III, alpha 1
Cluster 2	10814788	NADH dehydrogenase (ubiquinone) 1 beta subcomplex, 5
Cluster 2	10757898	neutrophil cytosolic factor 1
Cluster 2	10909407	Thy-1 cell surface antigen
Cluster 2	10877069	lysophosphatidic acid receptor 1
Cluster 2	10791474	microfibrillar-associated protein 3-like
Cluster 2	10727398	NADH dehydrogenase (ubiquinone) Fe-S protein 8
Cluster 2	10800760	bridging integrator 1
Cluster 2	10831620	RT1 class II, locus DMb
Cluster 2	10923036	GULP, engulfment adaptor PTB domain containing 1
Cluster 2	10742868	similar to CG1998-PA
Cluster 2	10920754	RNA binding motif, single stranded interacting protein 3
Cluster 2	10931154	diazepam binding inhibitor (GABA receptor modulator, acyl-Coenzyme A binding protein)
Cluster 2	10888608	similar to limb-bud and heart
Cluster 2	10774766	reticulon 4
Cluster 2	10925669	D-2-hydroxyglutarate dehydrogenase
Cluster 2	10834031	dual specificity phosphatase 14
Cluster 2	10841348	acyl-CoA synthetase short-chain family member 2
Cluster 2	10816409	nestin
Cluster 2	10802407	inositol (myo)-1(or 4)-monophosphatase 2
Cluster 2	10810299	NADH dehydrogenase (ubiquinone) 1 beta subcomplex, 7
Cluster 2	10863777	anthrax toxin receptor 1
Cluster 2	10918869	collagen, type XII, alpha 1
Cluster 2	10901563	choline phosphotransferase 1
Cluster 2	10810378	inositol polyphosphate-4-phosphatase, type II
Cluster 2	10748443	phosphatidylinositol transfer protein, cytoplasmic 1
Cluster 2	10753198	ATP synthase, H+ transporting, mitochondrial F1 complex, O subunit
Cluster 2	10706792	histidine rich calcium binding protein
Cluster 2	10718217	thrombospondin 2
Cluster 2	10912245	phospholipid scramblase 4
Cluster 2	10939744	glypican 4
Cluster 2	10808377	cysteine-rich secretory protein LCCL domain containing 2
Cluster 2	10753604	similar to 4631422O05Rik protein
Cluster 2	10780889	mitochondrial intermediate peptidase
Cluster 2	10898315	fibulin 1
Cluster 2	10744939	serine (or cysteine) peptidase inhibitor, clade F, member 1
Cluster 2	10905277	parvalbumin
Cluster 2	10760971	procollagen C-endopeptidase enhancer
Cluster 2	10726611	enoyl Coenzyme A hydratase, short chain, 1, mitochondrial
Cluster 2	10865527	triosephosphate isomerase 1
Cluster 2	10721339	C-type lectin domain family 11, member a
Cluster 2	10793675	cytotoxic T lymphocyte-associated protein 2 alpha
Cluster 2	10741778	hemoglobin alpha 2 chain /// hemoglobin alpha, adult chain 2
Cluster 2	10825890	glutathione S-transferase, mu 7
Cluster 2	10806665	nuclear factor I/X (CCAAT-binding transcription factor)
Cluster 2	10804935	alpha-kinase 2
Cluster 2	10918776	similar to Protein C6orf142 homolog
Cluster 2	10718552	NADH dehydrogenase (ubiquinone) 1 alpha subcomplex, 3
Cluster 2	10718835	similar to hypothetical protein A430110N23
Cluster 2	10713480	MACRO domain containing 1
Cluster 2	10704728	dystrophia myotonica-protein kinase
Cluster 2	10897054	lymphocyte antigen 6 complex, locus E
Cluster 2	10935890	biglycan
Cluster 2	10813253	complement component 6
Cluster 2	10767763	proline/arginine-rich end leucine-rich repeat protein
Cluster 2	10759402	peroxisomal membrane protein 2
Cluster 2	10770070	cell adhesion molecule 3
Cluster 2	10895915	SH3 and cysteine rich domain 3
Cluster 2	10909639	FXYD domain-containing ion transport regulator 6
Cluster 2	10851391	v-maf musculoaponeurotic fibrosarcoma oncogene homolog B (avian)
Cluster 2	10788086	odz, odd Oz/ten-m homolog 3 (Drosophila)
Cluster 2	10817331	tropomodulin 4
Cluster 2	10820847	methylcrotonoyl-Coenzyme A carboxylase 2 (beta)
Cluster 2	10753982	coiled-coil domain containing 80
Cluster 2	10724315	hemoglobin, beta
Cluster 2	10765124	myocilin
Cluster 2	10753629	similar to ABI gene family, member 3 (NESH) binding protein
Cluster 2	10815369	periostin, osteoblast specific factor
Cluster 2	10895083	lumican
Cluster 2	10741765	globin, alpha
Cluster 2	10724311	hemoglobin, beta /// beta globin minor gene /// beta-globin
Cluster 2	10703310	SPARC related modular calcium binding 2
Cluster 2	10800919	early growth response 1
Cluster 2	10810472	zinc finger protein 827
Cluster 2	10773410	HtrA serine peptidase 3
Cluster 2	10787923	similar to palladin
Cluster 2	10755692	purinergic receptor P2X, ligand-gated ion channel, 6
Cluster 2	10820434	thrombospondin 4
Cluster 2	10773290	Wolfram syndrome 1 homolog (human)
Cluster 2	10933589	pyruvate dehydrogenase E1 alpha 1 pseudogene /// pyruvate dehydrogenase (lipoamide) alpha 1
Cluster 2	10875756	coenzyme Q3 homolog, methyltransferase (S. cerevisiae)
Cluster 2	10845647	dipeptidylpeptidase 4
Cluster 2	10782450	NFKB inhibitor interacting Ras-like 1
Cluster 2	10836271	potassium inwardly-rectifying channel, subfamily J, member 3
Cluster 2	10893127	citrate synthase
Cluster 2	10860374	calcium channel, voltage-dependent, alpha2/delta subunit 1
Cluster 2	10782437	zinc finger protein 385D
Cluster 2	10866459	phospholipase B domain containing 1
Cluster 2	10929910	NADH dehydrogenase (ubiquinone) 1 alpha subcomplex 10 /// NADH dehydrogenase (ubiquinone) 1 alpha subcomplex 10-like 1
Cluster 2	10799017	nidogen 1
Cluster 2	10757409	TSC22 domain family, member 4
Cluster 2	10869204	A kinase (PRKA) anchor protein 2
Cluster 2	10730383	NADH dehydrogenase (ubiquinone) 1 beta subcomplex 8
Cluster 2	10904189	ST3 beta-galactoside alpha-2,3-sialyltransferase 1
Cluster 2	10714222	similar to kIAA0367
Cluster 2	10855601	similar to cAMP responsive element binding protein 5
Cluster 2	10732197	ribosomal protein L3-like
Cluster 2	10791011	growth differentiation factor 1 /// LAG1 homolog, ceramide synthase 1
Cluster 2	10846652	zinc finger protein 385B
Cluster 2	10709005	chordin-like 2
Cluster 2	10856436	succinate-CoA ligase, alpha subunit
Cluster 2	10770680	prospero homeobox 1
Cluster 2	10811951	EGL nine homolog 1 (C. elegans)
Cluster 2	10769807	succinate dehydrogenase complex, subunit C, integral membrane protein
Cluster 2	10846248	ATP synthase, H+ transporting, mitochondrial F0 complex, subunit C3 (subunit 9)
Cluster 2	10819350	hypothetical LOC499718
Cluster 2	10888620	CAP-GLY domain containing linker protein family, member 4
Cluster 2	10833617	similar to Na+ dependent glucose transporter 1
Cluster 2	10799558	phytanoyl-CoA 2-hydroxylase
Cluster 2	10721480	activating transcription factor 5 /// nucleoporin 62
Cluster 2	10772564	Yip1 domain family, member 7
Cluster 2	10917236	succinate dehydrogenase complex, subunit D, integral membrane protein
Cluster 2	10921380	apolipoprotein B mRNA editing enzyme, catalytic polypeptide-like 2
Cluster 2	10928821	peroxisomal trans-2-enoyl-CoA reductase
Cluster 2	10904880	5-oxoprolinase (ATP-hydrolysing)
Cluster 2	10938155	proline rich Gla (G-carboxyglutamic acid) 1
Cluster 2	10748473	protein kinase C, alpha
Cluster 2	10837068	oxysterol binding protein-like 6
Cluster 2	10730633	up-regulated during skeletal muscle growth 5 homolog (mouse)
Cluster 2	10940172	isocitrate dehydrogenase 3 (NAD), gamma
TCA, RESPIRATION, GLYCOLYSIS,TRANSPORT,METABOLISM, CELL ADHESION, DEVELOPMENT, MUSCLE CONTRACTION (CYTOSKELETON-SARCOMERE PROTEINS)
Cluster 3	10789275	pyruvate kinase, muscle
Cluster 3	10817547	hemochromatosis type 2 (juvenile) homolog (human)
Cluster 3	10706009	heat shock protein, alpha-crystallin-related, B6
Cluster 3	10824821	hypothetical protein LOC100270669
Cluster 3	10829265	homolog of zebrafish ES1
Cluster 3	10844339	solute carrier family 25 (mitochondrial carrier, phosphate carrier), member 25
Cluster 3	10882733	endothelial PAS domain protein 1
Cluster 3	10810365	ring finger protein 150
Cluster 3	10714995	tankyrase, TRF1-interacting ankyrin-related ADP-ribose polymerase 2
Cluster 3	10863104	SET and MYND domain containing 1
Cluster 3	10835779	DAB2 interacting protein
Cluster 3	10726989	hypothetical protein LOC685580
Cluster 3	10750479	SH3 domain binding glutamic acid-rich protein
Cluster 3	10772653	amyloid beta (A4) precursor protein-binding, family B, member 2
Cluster 3	10897186	cytochrome c-1
Cluster 3	10858999	fibroblast growth factor 6
Cluster 3	10702467	succinate dehydrogenase complex, subunit A, flavoprotein (Fp)
Cluster 3	10871117	ATP synthase mitochondrial F1 complex assembly factor 1
Cluster 3	10871744	hairy/enhancer-of-split related with YRPW motif-like
Cluster 3	10883357	DNA (cytosine-5-)-methyltransferase 3 alpha
Cluster 3	10785326	solute carrier family 25, member 30
Cluster 3	10767597	transmembrane and coiled-coil domain family 2
Cluster 3	10803559	hypothetical LOC498316
Cluster 3	10751868	similar to hypothetical protein A430031N04
Cluster 3	10773063	family with sequence similarity 184, member B
Cluster 3	10841339	tumor protein p53 inducible nuclear protein 2
Cluster 3	10865740	NADH dehydrogenase (ubiquinone) 1 alpha subcomplex, 9
Cluster 3	10891597	forkhead box N3
Cluster 3	10769436	methyltransferase like 11B
Cluster 3	10899499	extra spindle pole bodies homolog 1 (S. cerevisiae)
Cluster 3	10915981	BARX homeobox 2
Cluster 3	10883716	E2F transcription factor 6
Cluster 3	10786727	oxidoreductase NAD-binding domain containing 1
Cluster 3	10918075	coronin, actin binding protein, 2B
Cluster 3	10802508	LEA_4 domain containing protein RGD1359600
Cluster 3	10732243	splA/ryanodine receptor domain and SOCS box containing 3
Cluster 3	10707790	proprotein convertase subtilisin/kexin type 6
Cluster 3	10878416	protein kinase, AMP-activated, alpha 2 catalytic subunit
Cluster 3	10929656	potassium inwardly-rectifying channel, subfamily J, member 13
Cluster 3	10903529	angiopoietin 1
Cluster 3	10770143	fumarate hydratase 1
Cluster 3	10795082	MRS2 magnesium homeostasis factor homolog (S. cerevisiae)
Cluster 3	10784253	cytidine and dCMP deaminase domain containing 1
Cluster 3	10938051	kelch-like 34 (Drosophila)
Cluster 3	10750672	ST3 beta-galactoside alpha-2,3-sialyltransferase 6
Cluster 3	10845751	growth factor receptor bound protein 14
Cluster 3	10838823	ChaC, cation transport regulator homolog 1 (E. coli)
Cluster 3	10746209	hepatic leukemia factor
Cluster 3	10882534	protein kinase-like protein SgK493
Cluster 3	10912305	progestin and adipoQ receptor family member IX
Cluster 3	10887294	similar to RIKEN cDNA 1600013K19
Cluster 3	10746583	ATP synthase, H+ transporting, mitochondrial F0 complex, subunit C1 (subunit 9)
Cluster 3	10914945	angiomotin-like 1
Cluster 3	10722489	small nuclear ribonucleoprotein polypeptide N /// SNRPN upstream reading frame
Cluster 3	10798100	biphenyl hydrolase-like (serine hydrolase)
Cluster 3	10900545	NADH dehydrogenase (ubiquinone) Fe-S protein 7
Cluster 3	10754077	similar to hypothetical protein KIAA2018
Cluster 3	10859262	apolipoprotein L domain containing 1
Cluster 3	10716454	empty spiracles homeobox 2
Cluster 3	10831384	tenascin XB /// tenascin XA
Cluster 3	10838255	hypothetical protein LOC691083
Cluster 3	10739792	family with sequence similarity 100, member B
Cluster 3	10776646	GUF1 GTPase homolog (S. cerevisiae)
Cluster 3	10891630	tetratricopeptide repeat domain 7B
Cluster 3	10933730	similar to Myosin light chain 1 slow a
Cluster 3	10757940	Williams-Beuren syndrome chromosome region 17 homolog (human)
Cluster 3	10792354	ankyrin 1, erythrocytic
Cluster 3	10779485	pyruvate dehydrogenase (lipoamide) beta
Cluster 3	10778038	mitochondrial protein 18 kDa
Cluster 3	10833289	c-ros oncogene 1 , receptor tyrosine kinase
Cluster 3	10910071	isocitrate dehydrogenase 3 (NAD+) alpha
Cluster 3	10888684	speedy homolog A (Xenopus laevis)
Cluster 3	10718102	brain protein 44-like
Cluster 3	10918580	glutamate receptor, ionotropic, N-methyl D-aspartate-like 1A
Cluster 3	10703922	SH3-binding domain kinase family, member 2
Cluster 3	10757698	frizzled homolog 9 (Drosophila)
Cluster 3	10836277	glycerol-3-phosphate dehydrogenase 2, mitochondrial
Cluster 3	10779600	REST corepressor 2
Cluster 3	10903725	tumor necrosis factor receptor superfamily, member 11b
Cluster 3	10767631	neurofascin
Cluster 3	10805417	similar to nuclear factor of activated T-cells, cytoplasmic, calcineurin-dependent 1
Cluster 3	10873597	succinate dehydrogenase complex, subunit B, iron sulfur (Ip)
Cluster 3	10821556	nicotinamide nucleotide transhydrogenase
Cluster 3	10898359	peroxisome proliferator activated receptor alpha
Cluster 3	10720992	glucose phosphate isomerase
Cluster 3	10783981	short chain dehydrogenase/reductase family 39U, member 1
Cluster 3	10889764	NADH dehydrogenase (ubiquinone) 1 alpha subcomplex 10-like 1 /// NADH dehydrogenase (ubiquinone) 1 alpha subcomplex 10
Cluster 3	10880833	cytidine deaminase
Cluster 3	10708929	glycerophosphodiester phosphodiesterase domain containing 5
Cluster 3	10797786	guanosine monophosphate reductase
Cluster 3	10859636	Ras association (RalGDS/AF-6) domain family (N-terminal) member 8
Cluster 3	10809442	like-glycosyltransferase
Cluster 3	10793771	ATP/GTP binding protein 1
Cluster 3	10794016	PDZ and LIM domain 7
Cluster 3	10799622	cerebral dopamine neurotrophic factor
Cluster 3	10883071	similar to hypothetical protein MGC38716
Cluster 3	10864459	PDZ domain containing RING finger 3
Cluster 3	10744830	GTPase activating Rap/RanGAP domain-like 4
Cluster 3	10880095	serine incorporator 2
Cluster 3	10727418	NADH dehydrogenase (ubiquinone) flavoprotein 1
Cluster 3	10913340	ubiquinol-cytochrome c reductase core protein I
Cluster 3	10802853	ATP synthase, H+ transporting, mitochondrial F1 complex, alpha subunit 1, cardiac muscle
Cluster 3	10769830	NADH dehydrogenase (ubiquinone) Fe-S protein 2
Cluster 3	10802691	acetyl-Coenzyme A acyltransferase 2
Cluster 3	10737359	CUE domain containing 1
Cluster 3	10808065	pyruvate dehydrogenase phosphatase regulatory subunit
Cluster 3	10793140	laminin, beta 2
Cluster 3	10794935	ubiquinol-cytochrome c reductase, Rieske iron-sulfur polypeptide 1
Cluster 3	10930347	protein tyrosine phosphatase, receptor type, M
Cluster 3	10749994	chondrolectin
Cluster 3	10767489	mitogen-activated protein kinase-activated protein kinase 2
Cluster 3	10783686	myosin, heavy chain 6, cardiac muscle, alpha
Cluster 3	10844520	family with sequence similarity 125, member B
Cluster 3	10937658	hypothetical protein LOC686031
Cluster 3	10828288	palmitoyl-protein thioesterase 2
Cluster 3	10833985	ADAMTS-like 4
Cluster 3	10876147	similar to KIAA1161 protein
Cluster 3	10730356	SEC31 homolog B (S. cerevisiae)
Cluster 3	10727660	actinin alpha 3
Cluster 3	10786312	ankyrin repeat and SOCS box-containing 14
Cluster 3	10926441	kelch domain containing 3
Cluster 3	10836877	pyruvate dehydrogenase kinase, isozyme 1
Cluster 3	10890951	solute carrier family 8 (sodium/calcium exchanger), member 3
Cluster 3	10779074	myozenin 1
Cluster 3	10861327	IQ motif and ubiquitin domain containing
Cluster 3	10911976	branched chain keto acid dehydrogenase E1, beta polypeptide
Cluster 3	10914230	activin A receptor, type IIB
Cluster 3	10787689	cartilage intermediate layer protein 2
Cluster 3	10927055	family with sequence similarity 135, member A
Cluster 3	10932527	MAGI family member, X-linked
Cluster 3	10829116	solute carrier family 37 (glycerol-3-phosphate transporter), member 1
Cluster 3	10726669	cytochrome c oxidase, subunit VIIIb
Cluster 3	10754766	tyrosine kinase, non-receptor, 2
Cluster 3	10762044	PTC7 protein phosphatase homolog (S. cerevisiae)
Cluster 3	10936923	histone variant H2al2-like
Cluster 3	10831247	Ng23 protein /// G7c protein
Cluster 3	10797351	unc-5 homolog A (C. elegans)
Cluster 3	10721361	myosin binding protein C, fast-type
Cluster 3	10934784	protocadherin 11 X-linked
Cluster 3	10798794	supervillin
Cluster 3	10790352	similar to chromosome 10 open reading frame 71
Cluster 3	10868673	glyoxylate reductase/hydroxypyruvate reductase
Cluster 3	10818090	solute carrier family 16, member 1 (monocarboxylic acid transporter 1)
Cluster 3	10711957	PWWP domain containing 2B
Cluster 3	10826902	tet oncogene family member 2
Cluster 3	10735331	enolase 3, beta, muscle
Cluster 3	10830030	leucine rich repeat containing 20
Cluster 3	10708544	malic enzyme 3, NADP(+)-dependent, mitochondrial
Cluster 3	10830128	vestigial like 2 (Drosophila)
Cluster 3	10777468	actin binding LIM protein family, member 2
Cluster 3	10824965	myeloid/lymphoid or mixed-lineage leukemia (trithorax homolog, Drosophila); translocated to, 11
Cluster 3	10863714	prenylcysteine oxidase 1
Cluster 3	10761152	malate dehydrogenase 2, NAD (mitochondrial)
Cluster 3	10710427	ubiquinol cytochrome c reductase core protein 2
Cluster 3	10877644	transducin-like enhancer of split 1 (E(sp1) homolog, Drosophila)
Cluster 3	10746087	dynein light chain LC8-type 2
Cluster 3	10701792	epilepsy, progressive myoclonus type 2A
Cluster 3	10847786	pyruvate dehydrogenase complex, component X
Cluster 3	10761897	MLX interacting protein
Cluster 3	10834213	ectonucleoside triphosphate diphosphohydrolase 2
Cluster 3	10893139	ankyrin repeat domain 52
Cluster 3	10752576	plakophilin 2
Cluster 3	10794225	nuclear factor, interleukin 3 regulated
Cluster 3	10873203	endothelin converting enzyme 1
Cluster 3	10794360	WNK lysine deficient protein kinase 2
Cluster 3	10891445	stonin 2
Cluster 3	10762910	meningioma 1
Cluster 3	10903736	ectonucleotide pyrophosphatase/phosphodiesterase 2
Cluster 3	10740891	progestin and adipoQ receptor family member IV
Cluster 3	10867081	junctophilin 1
Cluster 3	10830561	sestrin 1
Cluster 3	10812798	small glutamine-rich tetratricopeptide repeat (TPR)-containing, beta
Cluster 3	10891888	ankyrin repeat and SOCS box-containing 2
Cluster 3	10733389	SAR1 homolog B (S. cerevisiae)
Cluster 3	10842121	dysbindin (dystrobrevin binding protein 1) domain containing 2
Cluster 3	10931047	similar to plasma membrane associated protein, S3-12
Cluster 3	10817222	RAR-related orphan receptor C /// leucine rich repeat and Ig domain containing 4
Cluster 3	10819116	pyrophosphatase (inorganic) 2
Cluster 3	10934579	cytochrome c oxidase subunit VIIb
Cluster 3	10897760	activating transcription factor 4 (tax-responsive enhancer element B67)
Cluster 3	10806899	interleukin 15
Cluster 3	10702096	laminin, alpha 2
Cluster 3	10773695	phosphoinositide-3-kinase interacting protein 1
Cluster 3	10720878	FXYD domain-containing ion transport regulator 1
Cluster 3	10925991	myomesin 1
Cluster 3	10903524	actin-binding Rho activating protein
Cluster 3	10787435	arrestin domain containing 2
NO FUNCTIONAL RELATION
Cluster 4	10772939	leucine-rich repeat LGI family, member 2
Cluster 4	10912567	kyphoscoliosis peptidase
Cluster 4	10755008	osteocrin
Cluster 4	10779108	zinc finger, MYND-type containing 17
Cluster 4	10803305	aquaporin 4
METABOLISM(glucolysis,gluconeogenesis), CELL GROWTH, DIFFERENTATION, DEVELOPMENT, SIGNAL TRANSDUCTION, CYTOSKELETON PROTEINS
Cluster 5	10889263	tribbles homolog 2 (Drosophila)
Cluster 5	10804678	peroxisome proliferator-activated receptor gamma, coactivator 1 beta
Cluster 5	10773180	heparan sulfate (glucosamine) 3-O-sulfotransferase 1
Cluster 5	10837138	integrin, alpha 4
Cluster 5	10819074	dickkopf homolog 2 (Xenopus laevis)
Cluster 5	10764214	leiomodin 1 (smooth muscle)
Cluster 5	10832847	tet oncogene 1
Cluster 5	10929288	serine (or cysteine) peptidase inhibitor, clade E, member 2
Cluster 5	10804721	GrpE-like 2, mitochondrial /// actin filament associated protein 1-like 1
Cluster 5	10925014	EF-hand domain family, member D1
Cluster 5	10770710	activating transcription factor 3
Cluster 5	10901996	suppressor of cytokine signaling 2
Cluster 5	10735940	Rab interacting lysosomal protein
Cluster 5	10855637	WAS/WASL interacting protein family, member 3
Cluster 5	10935041	hypothetical protein LOC680319
Cluster 5	10815652	purinergic receptor P2Y, G-protein coupled, 1
Cluster 5	10844283	family with sequence similarity 78, member A
Cluster 5	10905521	platelet-derived growth factor beta polypeptide (simian sarcoma viral (v-sis) oncogene homolog)
Cluster 5	10922745	neuronal PAS domain protein 2
Cluster 5	10766094	consortin, connexin sorting protein
Cluster 5	10874070	DNA fragmentation factor, alpha subunit
Cluster 5	10910926	cartilage intermediate layer protein, nucleotide pyrophosphohydrolase
Cluster 5	10779130	tetratricopeptide repeat domain 18
Cluster 5	10789500	growth hormone regulated TBC protein 1
Cluster 5	10938467	Cdc42 guanine nucleotide exchange factor (GEF) 9
Cluster 5	10729673	protein kinase, cGMP-dependent, type 1
Cluster 5	10853202	putative homeodomain transcription factor 2
Cluster 5	10726604	similar to RIKEN cDNA 1810014F10 gene
Cluster 5	10868940	nuclear receptor subfamily 4, group A, member 3
Cluster 5	10853954	wingless-type MMTV integration site family, member 16
Cluster 5	10869158	zinc finger protein 462
Cluster 5	10823974	similar to RIKEN cDNA D930015E06
Cluster 5	10854437	2,3-bisphosphoglycerate mutase
Cluster 5	10712997	CD248 molecule, endosialin
Cluster 5	10757926	autism susceptibility candidate 2-like
Cluster 5	10896541	nephroblastoma overexpressed gene
Cluster 5	10813112	similar to BC067074 protein
Cluster 5	10832083	MAM domain containing glycosylphosphatidylinositol anchor 1
Cluster 5	10859296	epithelial membrane protein 1
Cluster 5	10925055	sialidase 2 (cytosolic sialidase)
Cluster 5	10730057	PDZ and LIM domain 1
Cluster 5	10703850	zinc finger, imprinted 1
Cluster 5	10921772	vascular endothelial growth factor A
Cluster 5	10789477	growth hormone regulated TBC protein 1 /// ADP-ribosylhydrolase like 1
Cluster 5	10928307	trafficking protein, kinesin binding 2
Cluster 5	10903925	similar to 4930438D12Rik protein
Cluster 5	10781361	leucine-rich repeat LGI family, member 3
Cluster 5	10859919	ARP3 actin-related protein 3 homolog B (yeast)
Cluster 5	10798923	membrane protein, palmitoylated 7 (MAGUK p55 subfamily member 7)
Cluster 5	10793304	dihydrolipoamide S-acetyltransferase
Cluster 5	10887622	cysteine-rich intestinal protein
Cluster 5	10867955	Eph receptor A7
Cluster 5	10731047	actin-binding LIM protein 1
Cluster 5	10798119	NAD(P)H dehydrogenase, quinone 2
Cluster 5	10710154	xylosyltransferase 1
Cluster 5	10717233	connective tissue growth factor
Cluster 5	10801709	zinc finger protein 474
Cluster 5	10846259	limb and neural patterns
Cluster 5	10788374	mitochondrial tumor suppressor 1
Cluster 5	10829791	zinc finger protein 365
Cluster 5	10803394	UDP-Gal:betaGlcNAc beta 1,4-galactosyltransferase, polypeptide 6
Cluster 5	10810539	nuclear receptor subfamily 3, group C, member 2
Cluster 5	10888250	prolyl endopeptidase-like
Cluster 5	10764862	angiopoietin-like 1
Cluster 5	10924335	phospholipase C, delta 4 /// zinc finger protein 142
Cluster 5	10754218	follistatin-like 1
Cluster 5	10728057	CDC42 effector protein (Rho GTPase binding) 2
Cluster 5	10781191	tripartite motif-containing 35
Cluster 5	10896793	tribbles homolog 1 (Drosophila)
Cluster 5	10711260	tripartite motif-containing 72
Cluster 5	10821072	microtubule associated serine/threonine kinase family member 4
Cluster 5	10857278	fibulin 2
Cluster 5	10886567	OTU domain, ubiquitin aldehyde binding 2
Cluster 5	10777248	similar to RIKEN cDNA 5730509K17 gene
Cluster 5	10847283	NADH dehydrogenase (ubiquinone) Fe-S protein 3
Cluster 5	10880267	nuclear receptor subfamily 0, group B, member 2
Cluster 5	10822007	PDZ domain containing 2
Cluster 5	10916493	sortilin-related receptor, LDLR class A repeats-containing
Cluster 5	10727152	MAS-related GPR, member G
Cluster 5	10874911	ganglioside-induced differentiation-associated-protein 1
Cluster 5	10864279	leucine-rich repeats and immunoglobulin-like domains 1
Cluster 5	10714576	very low density lipoprotein receptor
Cluster 5	10917883	lysyl oxidase-like 1
Cluster 5	10867225	solute carrier organic anion transporter family, member 5A1
Cluster 5	10864367	leiomodin 3 (fetal)
Cluster 5	10794464	thiopurine S-methyltransferase
Cluster 5	10726255	carboxypeptidase X (M14 family), member 2
Cluster 5	10766869	CD34 molecule
Cluster 5	10733139	glutamine-fructose-6-phosphate transaminase 2
Cluster 5	10853995	ankyrin repeat and SOCS box-containing protein 15
Cluster 5	10702689	estrogen receptor 1
Cluster 5	10928486	NADH dehydrogenase (ubiquinone) Fe-S protein 1
Cluster 5	10936637	regucalcin (senescence marker protein-30)
Cluster 5	10830264	family with sequence similarity 26, member E
Cluster 5	10717459	tubulin polymerization promoting protein
Cluster 5	10769634	leucine rich repeat containing 52
Cluster 5	10925291	chemokine (C-X-C motif) receptor 7
Cluster 5	10751948	mannan-binding lectin serine peptidase 1
Cluster 5	10766417	sushi domain containing 4
Cluster 5	10923191	major facilitator superfamily domain containing 6
Cluster 5	10728676	diacylglycerol lipase, alpha
Cluster 5	10818097	protein phosphatase 1J
Cluster 5	10816980	DENN/MADD domain containing 4B
Cluster 5	10750074	similar to C21ORF7
Cluster 5	10905560	megakaryoblastic leukemia (translocation) 1
Cluster 5	10826725	epidermal growth factor
Cluster 5	10891013	D4, zinc and double PHD fingers, family 3
Cluster 5	10886031	FBJ osteosarcoma oncogene
Cluster 5	10759989	similar to RIKEN cDNA 6330406I15
Cluster 5	10860878	paraoxonase 3
Cluster 5	10784334	similar to tumor necrosis factor receptor superfamily, member 19
Cluster 5	10836638	kelch-like 23 (Drosophila)
Cluster 5	10868881	collagen, type XV, alpha 1
Cluster 5	10717325	solute carrier family 2 (facilitated glucose transporter), member 12
Cluster 5	10729397	family with sequence similarity 189, member A2
Cluster 5	10872473	fatty acid binding protein 3, muscle and heart /// zinc finger, CCHC domain containing 17
Cluster 5	10746955	thyroid hormone receptor alpha /// nuclear receptor subfamily 1, group D, member 1
Cluster 5	10723922	sialidase 3 (membrane sialidase)
Cluster 5	10884181	ataxin 7-like 4
Cluster 5	10781304	lysyl oxidase-like 2
Cluster 5	10870567	24-dehydrocholesterol reductase
Cluster 5	10793306	ubiquitin-conjugating enzyme E2Q family-like 1
Cluster 5	10870240	ribonucleoprotein, PTB-binding 2
Cluster 5	10737047	carbonic anhydrase 4
Cluster 5	10722830	synaptic vesicle glycoprotein 2b
Cluster 5	10835150	endonuclease G /// similar to LOC495800 protein
Cluster 5	10743387	solute carrier family 47, member 1
Cluster 5	10893863	ADAMTS-like 5
Cluster 5	10714264	similar to RIKEN cDNA 2410127L17
Cluster 5	10778220	phosphoglycerate mutase 2 (muscle)
Cluster 5	10754987	HRAS-like suppressor
Cluster 5	10750580	beta-gamma crystallin domain containing 3
Cluster 5	10921274	SATB homeobox 1
Cluster 5	10810631	tubulin polymerization-promoting protein family member 3
Cluster 5	10717069	phosphodiesterase 7B
Cluster 5	10884189	ataxin 7-like 1
Cluster 5	10813969	ankylosis, progressive homolog (mouse)
Cluster 5	10742327	sarcoglycan, delta (dystrophin-associated glycoprotein)
Cluster 5	10829771	similar to RIKEN cDNA 1700040L02
Cluster 5	10902708	Ras association (RalGDS/AF-6) domain family member 3
Cluster 5	10750688	similar to RIKEN cDNA 2610528E23
Cluster 5	10798764	beta-1,3-N-acetylgalactosaminyltransferase 2
Cluster 5	10916867	transmembrane protein 25
Cluster 5	10802026	calcium/calmodulin-dependent protein kinase II alpha
Cluster 5	10767388	Cd55 molecule
Cluster 5	10761446	similar to G protein-coupled receptor 133
Cluster 5	10732076	phosphoglycolate phosphatase
Cluster 5	10701853	taxilin beta
Cluster 5	10875698	WW domain containing E3 ubiquitin protein ligase 1
Cluster 5	10844149	cysteine conjugate-beta lyase, cytoplasmic
Cluster 5	10714907	interferon-induced protein with tetratricopeptide repeats 1
Cluster 5	10809428	guanine nucleotide binding protein (G protein), alpha activating activity polypeptide O
Cluster 5	10787925	similar to palladin /// mKIAA0992 protein-like
Cluster 5	10845859	sodium channel, voltage-gated, type I, alpha
Cluster 5	10934610	phosphoglycerate kinase 1
Cluster 5	10713472	tRNA phosphotransferase 1
Cluster 5	10929606	natriuretic peptide precursor C
Cluster 5	10845429	activin A receptor, type I
Cluster 5	10813107	endothelial cell-specific molecule 1
Cluster 5	10809251	coenzyme Q9 homolog (S. cerevisiae)
Cluster 5	10827894	hypothetical protein MGC:15854
Cluster 5	10770666	SET and MYND domain containing 2
Cluster 5	10779469	acyl-Coenzyme A oxidase 2, branched chain
Cluster 5	10794534	ataxin 1
Cluster 5	10919712	chemokine (C-C motif) receptor-like 1
Cluster 5	10811956	signal-induced proliferation-associated 1 like 2
Cluster 5	10813995	dynein, axonemal, heavy chain 5
Cluster 5	10769959	calsequestrin 1 (fast-twitch, skeletal muscle)
Cluster 5	10821632	growth hormone receptor
Cluster 5	10840043	mitochondrial antiviral signaling protein
Cluster 5	10727349	low density lipoprotein receptor-related protein 5
Cluster 5	10821924	retinoic acid induced 14
Cluster 5	10703930	isochorismatase domain containing 2b
Cluster 5	10922623	von Willebrand factor A domain containing 3B
MUSCLE CONTRACTION (SLOW)
Cluster 6	10762067	myosin, light polypeptide 2, regulatory, cardiac, slow
Cluster 6	10913722	myosin, light chain 3, alkali; ventricular, skeletal, slow
Cluster 6	10740209	solute carrier family 16, member 3 (monocarboxylic acid transporter 4)
Cluster 6	10899387	nuclear receptor subfamily 4, group A, member 1
Cluster 6	10783715	myosin, heavy chain 7, cardiac muscle, beta
Cluster 6	10874860	similar to RIKEN cDNA 2310042D19
METABOLISM, DEVELOPMENT, RESPONSE TO STIMULUS, TRANSPORT, ECM, SARCOMERIC PROTEINS
Cluster 7	10935899	ATPase, Ca++ transporting, plasma membrane 3
Cluster 7	10840927	myosin light chain kinase 2
Cluster 7	10909621	sodium channel, voltage-gated, type IV, beta
Cluster 7	10937709	ankyrin repeat and SOCS box-containing 11
Cluster 7	10852884	ankyrin repeat and SOCS box-containing 10
Cluster 7	10796149	6-phosphofructo-2-kinase/fructose-2,6-biphosphatase 3
Cluster 7	10770313	chaperone, ABC1 activity of bc1 complex homolog (S. pombe)
Cluster 7	10761401	phosphorylase kinase, gamma 1
Cluster 7	10908347	phosphodiesterase 4A, cAMP-specific (phosphodiesterase E2 dunce homolog, Drosophila)
Cluster 7	10927805	myostatin
Cluster 7	10778640	galectin-related protein /// similar to ribosomal protein S12
Cluster 7	10720000	latent transforming growth factor beta binding protein 4
Cluster 7	10729847	protein phosphatase 1, regulatory (inhibitor) subunit 3C
Cluster 7	10889269	lipin 1
Cluster 7	10772582	ATPase, aminophospholipid transporter (APLT), class I, type 8A, member 1
Cluster 7	10816886	tropomyosin 3, gamma
Cluster 7	10706820	glycogen synthase 1, muscle
Cluster 7	10833635	solute carrier family 16 (monocarboxylic acid transporters), member 10
Cluster 7	10917561	calcium and integrin binding family member 2
Cluster 7	10892218	ankyrin repeat domain 9
Cluster 7	10811160	lactate dehydrogenase D
Cluster 7	10850140	hypothetical protein LK44
Cluster 7	10702913	fibronectin type III domain containing 1
Cluster 7	10785602	similar to TBC1 domain family member 4 (Akt substrate of 160 kDa) (AS160)
Cluster 7	10804567	synaptopodin
Cluster 7	10782144	citrate lyase beta like
Cluster 7	10925365	receptor (G protein-coupled) activity modifying protein 1
Cluster 7	10938995	integral membrane protein 2A
Cluster 7	10854417	aldo-keto reductase family 1, member B10 (aldose reductase)
Cluster 7	10928761	fibronectin 1
Cluster 7	10853559	collagen, type I, alpha 2
Cluster 7	10764050	fibromodulin
Cluster 7	10792621	myomesin 2
Cluster 7	10723020	isocitrate dehydrogenase 2 (NADP+), mitochondrial
Cluster 7	10876060	aquaporin 7
Cluster 7	10893899	guanidinoacetate N-methyltransferase
Cluster 7	10797660	asporin
Cluster 7	10734242	microfibrillar-associated protein 4
Cluster 7	10914424	hedgehog acyltransferase-like
Cluster 7	10899465	insulin-like growth factor binding protein 6
Cluster 7	10825100	carbonic anhydrase 14
Cluster 7	10715364	glutamic-oxaloacetic transaminase 1, soluble (aspartate aminotransferase 1)
Cluster 7	10871806	four and a half LIM domains 3
Cluster 7	10937666	glycoprotein m6b
Cluster 7	10708535	frizzled homolog 4 (Drosophila)
Cluster 7	10839014	calpain 3
Cluster 7	10922964	similar to RIKEN cDNA 1500015O10
Cluster 7	10896558	collagen, type XIV, alpha 1
Cluster 7	10920122	solute carrier family 38, member 3
Cluster 7	10826335	amylo-1,6-glucosidase, 4-alpha-glucanotransferase
Cluster 7	10872361	brain-specific angiogenesis inhibitor 2
Cluster 7	10825022	extracellular matrix protein 1 /// hypothetical gene supported by NM_017187
Cluster 7	10740271	fructosamine 3 kinase
Cluster 7	10827454	acyl-Coenzyme A dehydrogenase, C-4 to C-12 straight chain
Cluster 7	10815026	fibroblast growth factor 2 /// nudix (nucleoside diphosphate linked moiety X)-type motif 6
Cluster 7	10878157	cytochrome P450, family 2, subfamily j, polypeptide 4
Cluster 7	10867799	family with sequence similarity 82, member B
Cluster 7	10836890	Rap guanine nucleotide exchange factor (GEF) 4
Cluster 7	10812216	glutaredoxin 1
Cluster 7	10742802	secreted protein, acidic, cysteine-rich (osteonectin)
Cluster 7	10729802	pantothenate kinase 1
Cluster 7	10778661	malate dehydrogenase 1, NAD (soluble)
Cluster 7	10744324	solute carrier family 2 (facilitated glucose transporter), member 4
Cluster 7	10872978	transcription elongation factor A (SII), 3
Cluster 7	10743622	similar to COX10 homolog, cytochrome c oxidase assembly protein, heme A: farnesyltransferase
Cluster 7	10724319	beta-glo
Cluster 7	10799435	protein kinase C, theta
Cluster 7	10777108	superoxide dismutase 3, extracellular
Cluster 7	10858499	microfibrillar associated protein 5
Cluster 7	10898968	phosphofructokinase, muscle
Cluster 7	10816712	family with sequence similarity 189, member B
Cluster 7	10899756	coenzyme Q10 homolog A (S. cerevisiae)
Cluster 7	10934855	tenomodulin
Cluster 7	10788238	toll-like receptor 3
Cluster 7	10911745	kelch-like 31 (Drosophila)
Cluster 7	10753135	transmembrane protein 50B
Cluster 7	10744098	ATPase, Na+/K+ transporting, beta 2 polypeptide
Cluster 7	10730190	phosphoinositide-3-kinase adaptor protein 1
Cluster 7	10906428	ATP-binding cassette, sub-family D (ALD), member 2
Cluster 7	10798610	secreted frizzled-related protein 4
Cluster 7	10898147	serine hydrolase-like 2
Cluster 7	10853347	ATP-binding cassette, sub-family B (MDR/TAP), member 4
Cluster 7	10765413	retinoid X receptor gamma
Cluster 7	10855035	chloride channel 1
Cluster 7	10909509	solute carrier family 37 (glucose-6-phosphate transporter), member 4
Cluster 7	10712763	double C2, gamma
Cluster 7	10872283	fibronectin type III domain containing 5
Cluster 7	10918415	talin 2
Cluster 7	10851497	fat storage-inducing transmembrane protein 2
Cluster 7	10816151	tigger transposable element derived 4
METABOLISM, MUSCLE CONTRACTION (MyHC-2A)
Cluster 8	10815806	myeloid leukemia factor 1
Cluster 8	10932917	6-phosphofructo-2-kinase/fructose-2,6-biphosphatase 1
Cluster 8	10769629	microsomal glutathione S-transferase 3
Cluster 8	10899187	glycerol-3-phosphate dehydrogenase 1 (soluble)
Cluster 8	10934394	integrin beta 1 binding protein 2
Cluster 8	10803692	neuronal regeneration related protein
Cluster 8	10733582	acyl-CoA synthetase long-chain family member 6
Cluster 8	10794875	hypothetical protein LOC691300
Cluster 8	10715146	leucine-rich, glioma inactivated 1
Cluster 8	10914045	similar to cysteine sulfinic acid decarboxylase
Cluster 8	10904528	Ly6/neurotoxin 1
Cluster 8	10737513	chondroadherin
Cluster 8	10814105	carboxymethylenebutenolidase homolog (Pseudomonas)
Cluster 8	10771881	similar to microsomal glutathione S-transferase 3
Cluster 8	10910406	sema domain, immunoglobulin domain (Ig), and GPI membrane anchor, (semaphorin) 7A
Cluster 8	10734701	dehydrogenase/reductase (SDR family) member 7C
Cluster 8	10745757	dehydrogenase/reductase (SDR family) member 11
Cluster 8	10793589	fructose-1,6-bisphosphatase 2
Cluster 8	10734530	myosin, heavy chain 2, skeletal muscle, adult
Cluster 8	10754857	similar to RIKEN cDNA 2310010M20
Cluster 8	10772147	steroid 5 alpha-reductase 2-like 2
Cluster 8	10739334	mitogen-activated protein kinase kinase 6
Cluster 8	10723284	fibronectin type III and SPRY domain containing 2
Cluster 8	10895086	keratocan
Cluster 8	10857655	LIM and cysteine-rich domains 1
Cluster 8	10802795	ST8 alpha-N-acetyl-neuraminide alpha-2,8-sialyltransferase 5
ECM, DEVELOPMENT, DIFFERENTATION, TRANSPORT, SIGNAL TRANSDUCTION,CELL CYCLE CONTROL
Cluster 9	10817881	calsequestrin 2 (cardiac muscle)
Cluster 9	10737532	collagen, type I, alpha 1
Cluster 9	10790490	LIM domain binding 3
Cluster 9	10822386	protein kinase (cAMP-dependent, catalytic) inhibitor alpha
Cluster 9	10819318	DNA-damage-inducible transcript 4-like
Cluster 9	10888404	RAS guanyl releasing protein 3 (calcium and DAG-regulated)
Cluster 9	10871737	5'-nucleotidase, cytosolic IA
Cluster 9	10824115	CD1d1 molecule
Cluster 9	10818606	leucine rich repeat containing 39 /// coiled-coil domain containing 76
Cluster 9	10842500	similar to Docking protein 5 (Downstream of tyrosine kinase 5) (Protein dok-5)
Cluster 9	10828854	peptidase inhibitor 16
Cluster 9	10703144	ribosomal protein S6 kinase polypeptide 2
Cluster 9	10929732	ankyrin repeat and SOCS box-containing 18
Cluster 9	10718566	calcium channel, voltage-dependent, gamma subunit 7
Cluster 9	10868151	gamma-aminobutyric acid (GABA) receptor, rho 1
Cluster 9	10805092	hypothetical protein LOC684108
Cluster 9	10726929	dual specificity phosphatase 8
Cluster 9	10754785	transferrin receptor
Cluster 9	10876970	protein tyrosine phosphatase, non-receptor type 3
Cluster 9	10790912	RAB3A, member RAS oncogene family
Cluster 9	10817344	sema domain, transmembrane domain (TM), and cytoplasmic domain, (semaphorin) 6C
Cluster 9	10912908	cytokine inducible SH2-containing protein
Cluster 9	10786640	troponin C type 1 (slow)
Cluster 9	10706804	potassium voltage-gated channel, shaker-related subfamily, member 7
Cluster 9	10804127	fibroblast growth factor 1
Cluster 9	10711657	similar to phosphoseryl-tRNA kinase
Cluster 9	10826828	hydroxyacyl-Coenzyme A dehydrogenase
Cluster 9	10857663	caveolin 3
Cluster 9	10824061	similar to RIKEN cDNA 4632419K20
Cluster 9	10908682	endonuclease/exonuclease/phosphatase family domain containing 1
Cluster 9	10875126	alcohol dehydrogenase, iron containing, 1
Cluster 9	10771456	transmembrane protein 150C
Cluster 9	10850645	acyl-CoA synthetase short-chain family member 1 /// visual system homeobox 1
Cluster 9	10846862	smoothelin-like 1
Cluster 9	10851486	junctophilin 2
Cluster 9	10732652	dual specificity phosphatase 1
Cluster 9	10913010	hyaluronoglucosaminidase 1
Cluster 9	10927703	similar to RIKEN cDNA 4832428D23 gene
Cluster 9	10831849	glutamate receptor, metabotropic 4
Cluster 9	10707113	potassium voltage gated channel, Shaw-related subfamily, member 1
Cluster 9	10845384	nuclear receptor subfamily 4, group A, member 2
Cluster 9	10889093	EFR3 homolog B (S. cerevisiae)
Cluster 9	10929390	insulin receptor substrate 1
Cluster 9	10912912	similar to RIKEN cDNA 6430571L13 gene; similar to g20 protein
Cluster 9	10876149	similar to testes development-related NYD-SP22 isoform 1
Cluster 9	10936248	ATPase, (Na+)/K+ transporting, beta 4 polypeptide
Cluster 9	10849327	fibrillin 1
Cluster 9	10823127	Fras1 related extracellular matrix protein 2
Cluster 9	10866709	lactate dehydrogenase B
Cluster 9	10838312	metallophosphoesterase domain containing 2
Cluster 9	10808348	WAP four-disulfide core domain 1
Cluster 9	10854327	carboxypeptidase A1
Cluster 9	10740599	SEC14-like 5 (S. cerevisiae)
Cluster 9	10783203	ribonuclease, RNase A family, 2 (liver, eosinophil-derived neurotoxin)
ATROGENES, RESPONSE TO STIMULUS
Cluster 10	10832920	DNA-damage-inducible transcript 4
Cluster 10	10833346	rCG22129-like
Cluster 10	10837351	solute carrier family 43, member 1
Cluster 10	10734228	aldehyde dehydrogenase 3 family, member A1
Cluster 10	10752839	ADAM metallopeptidase with thrombospondin type 1 motif, 1
Cluster 10	10808302	oxidative stress induced growth inhibitor 1
Cluster 10	10844695	glycoprotein, alpha-galactosyltransferase 1
Cluster 10	10815317	forkhead box O1
Cluster 10	10831940	FK506 binding protein 5
Cluster 10	10797032	death associated protein kinase 1
Cluster 10	10824530	interleukin 6 receptor, alpha
Cluster 10	10769385	flavin containing monooxygenase 3
Cluster 10	10913469	6-phosphofructo-2-kinase/fructose-2,6-biphosphatase 4
Cluster 10	10791902	solute carrier family 7 (cationic amino acid transporter, y+ system), member 2
Cluster 10	10930385	Rho GTPase activating protein 28
Cluster 10	10874193	ERBB receptor feedback inhibitor 1
Cluster 10	10837366	solute carrier family 43, member 3
Cluster 10	10769370	flavin containing monooxygenase 2
Cluster 10	10834022	arrestin domain containing 3
Cluster 10	10801557	laeverin
Cluster 10	10929842	period homolog 2 (Drosophila)
Cluster 10	10829367	adenosine deaminase, RNA-specific, B1
Cluster 10	10851599	syndecan 4
Cluster 10	10939516	TSC22 domain family, member 3
Cluster 10	10860231	fibrinogen-like 2
Cluster 10	10817759	3-hydroxy-3-methylglutaryl-Coenzyme A synthase 2 (mitochondrial)
Cluster 10	10788889	HtrA serine peptidase 4
Cluster 10	10769771	Fc fragment of IgG, low affinity IIa, receptor (CD32) /// Fc fragment of IgG, low affinity IIb, receptor (CD32)
Cluster 10	10882933	xanthine dehydrogenase
Cluster 10	10883636	family with sequence similarity 49, member A
Cluster 10	10807473	solute carrier family 7 (cationic amino acid transporter, y+ system), member 6
Cluster 10	10911576	similar to hypothetical protein MGC38960
Cluster 10	10769361	flavin containing monooxygenase 1
Cluster 10	10725782	sulfotransferase family, cytosolic, 1A, phenol-preferring, member 1
Cluster 10	10831830	inositol hexakisphosphate kinase 3
Cluster 10	10709951	microtubule associated monoxygenase, calponin and LIM domain containing 2
Cluster 10	10820835	microtubule-associated protein 1B
Cluster 10	10859880	insulin induced gene 1
Cluster 10	10770503	MOCO sulphurase C-terminal domain containing 1
Cluster 10	10858626	CD163 molecule
Cluster 10	10879679	similar to CGI-94 protein
Cluster 10	10812689	ectodermal-neural cortex 1
Cluster 10	10750080	BTB and CNC homology 1, basic leucine zipper transcription factor 1
Cluster 10	10908089	TATA box binding protein (TBP)-associated factor, RNA polymerase I, D, 41kDa
Cluster 10	10792163	eukaryotic translation initiation factor 4E binding protein 1
Cluster 10	10914153	CTD (carboxy-terminal domain, RNA polymerase II, polypeptide A) small phosphatase-like
Cluster 10	10854482	transmembrane protein 140 /// similar to RIKEN cDNA 3110062M04
Cluster 10	10834502	patatin-like phospholipase domain containing 7 /// ectonucleoside triphosphate diphosphohydrolase 8
Cluster 10	10861986	insulin induced gene 1 /// similar to Insulin-induced gene 1 protein (INSIG-1) (Insulin-induced growth response protein CL-6) (Immediate-early protein CL-6)
Cluster 10	10884158	RGD1560812
Cluster 10	10851492	oxidative stress responsive gene
Cluster 10	10807140	similar to RIKEN cDNA D230025D16Rik
Cluster 10	10804396	cysteine dioxygenase, type I
Cluster 10	10783648	solute carrier family 7 (cationic amino acid transporter, y+ system), member 8
Cluster 10	10872770	tripartite motif-containing 63
Cluster 10	10903896	F-box protein 32
Cluster 10	10743318	serine hydroxymethyltransferase 1 (soluble)
Cluster 10	10859142	GABA(A) receptor-associated protein like 1
Cluster 10	10782028	DnaJ (Hsp40) homolog, subfamily C, member 3
Cluster 10	10757082	zinc finger, AN1-type domain 2A
Cluster 10	10908291	peter pan homolog (Drosophila)
Cluster 10	10712706	choline kinase alpha
Cluster 10	10806585	jun B proto-oncogene
Cluster 10	10762254	2 ' -5 ' oligoadenylate synthetase 1K
Cluster 10	10762115	N(alpha)-acetyltransferase 25, NatB auxiliary subunit
Cluster 10	10821666	complement component 7
Cluster 10	10792344	secreted frizzled-related protein 1
Cluster 10	10818326	sortilin 1
Cluster 10	10857626	ER degradation enhancer, mannosidase alpha-like 1
Cluster 10	10800323	similar to Transcription initiation factor TFIID 105 kDa subunit (TAFII-105)
Cluster 10	10760646	v-maf musculoaponeurotic fibrosarcoma oncogene homolog K (avian)
Cluster 10	10891850	inositol 1,3,4-triphosphate 5/6 kinase
Cluster 10	10828229	complement component 4B (Chido blood group) /// complement component 4, gene 2
Cluster 10	10929874	histone deacetylase 4
Cluster 10	10821698	oncostatin M receptor
Cluster 10	10765335	cellular repressor of E1A-stimulated genes 1
Cluster 10	10937725	c-fos induced growth factor
Cluster 10	10728918	membrane-spanning 4-domains, subfamily A, member 6A
Cluster 10	10810875	NIN1/RPN12 binding protein 1 homolog (S. cerevisiae)
MUSCLE DEVELOPMENT, TRANSPORT,CELL CYCLE ARREST, METALLOTHIONEINS, AUTOPHAGY-LYSOSOME SYSTEM
Cluster 11	10910047	sarcolipin
Cluster 11	10815308	microsomal glutathione S-transferase 2
Cluster 11	10811596	family with sequence similarity 38, member A
Cluster 11	10705928	WD repeat domain 62
Cluster 11	10813152	embigin homolog (mouse)
Cluster 11	10840673	cystatin F (leukocystatin)
Cluster 11	10846210	cholinergic receptor, nicotinic, alpha 1 (muscle)
Cluster 11	10815474	doublecortin-like kinase 1
Cluster 11	10801872	cortexin 3
Cluster 11	10751642	organic solute transporter alpha
Cluster 11	10855449	glycoprotein (transmembrane) nmb
Cluster 11	10920868	sodium channel, voltage-gated, type V, alpha
Cluster 11	10706488	kallikrein 1-like peptidase
Cluster 11	10809392	metallothionein 1a
Cluster 11	10742213	adrenergic, alpha-1B-, receptor
Cluster 11	10702598	protein phosphatase 1, regulatory (inhibitor) subunit 14c
Cluster 11	10827989	metallothionein 2A /// similar to RIKEN cDNA 2300002M23
Cluster 11	10862867	growth arrest and DNA-damage-inducible, alpha
Cluster 11	10768036	immunoglobulin-like and fibronectin type III domain containing 1
Cluster 11	10764092	myogenin
Cluster 11	10753222	runt related transcription factor 1
Cluster 11	10764069	chitinase 3-like 1
Cluster 11	10802422	tubulin, beta 6
Cluster 11	10772657	RNA binding motif protein 47
Cluster 11	10793458	cathepsin L1
Cluster 11	10869213	muscle, skeletal, receptor tyrosine kinase
Cluster 11	10924974	cholinergic receptor, nicotinic, delta
Cluster 11	10843929	similar to RIKEN cDNA 1110002H13
Cluster 11	10809303	copine II
Cluster 11	10917183	neural cell adhesion molecule 1
Cluster 11	10804672	solute carrier family 26 (sulfate transporter), member 2
Cluster 11	10835449	laminin gamma 3 /// allograft inflammatory factor 1-like
Cluster 11	10865077	leucine-rich repeats and transmembrane domains 2
Cluster 11	10709880	adenosine monophosphate deaminase 3
Cluster 11	10905530	ribosomal protein L3
Cluster 11	10933716	spermidine/spermine N1-acetyl transferase 1
Cluster 11	10910976	spastic paraplegia 21 homolog (human)
Cluster 11	10709788	similar to C11orf17 protein
Cluster 11	10828827	cyclin-dependent kinase inhibitor 1A
Cluster 11	10924989	cholinergic receptor, nicotinic, gamma
Cluster 11	10921833	solute carrier family 29 (nucleoside transporters), member 1
Cluster 11	10737426	transmembrane protein 100
Cluster 11	10727011	tyrosine hydroxylase
Cluster 11	10729834	ankyrin repeat domain 1 (cardiac muscle)
Cluster 11	10871182	fatty acid amide hydrolase
Cluster 11	10930411	TGFB-induced factor homeobox 1
Cluster 11	10732966	SRY (sex determining region Y)-box 30 /// a disintegrin and metallopeptidase domain 19 (meltrin beta)
Cluster 11	10719616	poliovirus receptor
Cluster 11	10812734	small EDRK-rich factor 1
Cluster 11	10932795	acyl-CoA synthetase long-chain family member 4
Cluster 11	10816824	potassium intermediate/small conductance calcium-activated channel, subfamily N, member 3
Cluster 11	10737136	tripartite motif-containing 37
Cluster 11	10797705	ninjurin 1
Cluster 11	10836588	dehydrogenase/reductase (SDR family) member 9
Cluster 11	10938540	ectodysplasin A2 receptor
Cluster 11	10745378	TAO kinase 1 /// abhydrolase domain containing 15
Cluster 11	10930259	RAB31, member RAS oncogene family
Cluster 11	10708053	abhydrolase domain containing 2
Cluster 11	10840085	CDP-diacylglycerol synthase (phosphatidate cytidylyltransferase) 2
Cluster 11	10867609	tumor protein p53 inducible nuclear protein 1
Cluster 11	10802416	cell death-inducing DFFA-like effector a
Cluster 11	10872780	solute carrier family 30 (zinc transporter), member 2
Cluster 11	10896814	myelocytomatosis oncogene
PROTEOLYSIS(UPS,CALP,AUTOPHAGY-LYSOSOME,ERAD), DNA REPAIR,TRANSLATION,CHAPERONES,APOPTOSIS,METABOLISM,TRANSCRIPTION,TRANSPORT,TRANSDUCTION
Cluster 12	10745408	coronin 6
Cluster 12	10792602	microtubule-associated protein 1 light chain 3 beta
Cluster 12	10875218	ATPase, H+ transporting, lysosomal V1 subunit H
Cluster 12	10735455	MYB binding protein (P160) 1a
Cluster 12	10758106	DEAH (Asp-Glu-Ala-His) box polypeptide 37
Cluster 12	10881740	ubiquitination factor E4B
Cluster 12	10720430	proteasome (prosome, macropain) 26S subunit, non-ATPase, 8
Cluster 12	10888662	WD repeat domain 43
Cluster 12	10849813	zinc finger CCCH type containing 8
Cluster 12	10803947	heparin-binding EGF-like growth factor
Cluster 12	10923393	aldehyde oxidase 1
Cluster 12	10918848	solute carrier family 17 (anion/sugar transporter), member 5
Cluster 12	10788483	LON peptidase N-terminal domain and ring finger 1
Cluster 12	10821402	pelota homolog (Drosophila)
Cluster 12	10828815	potassium channel tetramerisation domain containing 20
Cluster 12	10927041	opioid growth factor receptor-like 1
Cluster 12	10918981	similar to WD repeat domain 11 protein
Cluster 12	10735827	serine racemase
Cluster 12	10775606	BMP-2 inducible kinase
Cluster 12	10744907	DPH1 homolog (S. cerevisiae)
Cluster 12	10937499	DEAD (Asp-Glu-Ala-Asp) box polypeptide 21
Cluster 12	10852967	pseudouridylate synthase 7 homolog (S. cerevisiae)
Cluster 12	10736661	proteasome (prosome, macropain) 26S subunit, non-ATPase, 11
Cluster 12	10809370	nucleoporin 93
Cluster 12	10738038	proteasome (prosome, macropain) 26S subunit, non-ATPase, 3
Cluster 12	10893744	MAP kinase-interacting serine/threonine kinase 2
Cluster 12	10919960	testis expressed 264
Cluster 12	10800200	RIO kinase 3 (yeast)
Cluster 12	10888980	transmembrane protein 214
Cluster 12	10763587	solute carrier family 35, member F5
Cluster 12	10742236	tRNA-histidine guanylyltransferase 1-like (S. cerevisiae)
Cluster 12	10879726	zinc finger CCCH type containing 12A
Cluster 12	10864662	transmembrane protein 111
Cluster 12	10780179	abhydrolase domain containing 4
Cluster 12	10825406	mannosidase, alpha, class 1A, member 2
Cluster 12	10740141	hepatocyte growth factor-regulated tyrosine kinase substrate
Cluster 12	10797631	nucleolar protein 8
Cluster 12	10739832	similar to hypothetical protein ET
Cluster 12	10887665	brix domain containing 1
Cluster 12	10936537	similar to Nucleolar GTP-binding protein 1 (Chronic renal failure gene protein) (GTP-binding protein NGB) /// GTP binding protein 4
Cluster 12	10845635	proteasome (prosome, macropain) 26S subunit, non-ATPase, 14
Cluster 12	10734987	spermidine/spermine N1-acetyltransferase family member 2
Cluster 12	10725556	non-SMC element 1 homolog (S. cerevisiae)
Cluster 12	10827916	discoidin domain receptor tyrosine kinase 1
Cluster 12	10842409	DEAD (Asp-Glu-Ala-Asp) box polypeptide 27
Cluster 12	10904002	phosphomannomutase 1
Cluster 12	10865222	BH3 interacting domain death agonist
Cluster 12	10777950	ring finger protein 185
Cluster 12	10920967	cysteine-serine-rich nuclear protein 1
Cluster 12	10824914	proteasome (prosome, macropain) 26S subunit, non-ATPase, 4
Cluster 12	10831836	LEM domain containing 2
Cluster 12	10813594	LMBR1 domain containing 2
Cluster 12	10787549	similar to RIKEN cDNA 2810428I15
Cluster 12	10881824	hexose-6-phosphate dehydrogenase (glucose 1-dehydrogenase)
Cluster 12	10899055	tubulin, alpha 1C
Cluster 12	10921131	leucine zipper transcription factor-like 1
Cluster 12	10720648	lin-37 homolog (C. elegans)
Cluster 12	10895397	nucleosome assembly protein 1-like 1
Cluster 12	10937734	pirin (iron-binding nuclear protein)
Cluster 12	10834875	DEAD (Asp-Glu-Ala-Asp) box polypeptide 31
Cluster 12	10784378	similar to RIKEN cDNA 6330409N04
Cluster 12	10818317	proteasome (prosome, macropain) subunit, alpha type 5
Cluster 12	10771669	SDA1 domain containing 1
Cluster 12	10769501	SFT2 domain containing 2
Cluster 12	10792061	glutathione reductase
Cluster 12	10822330	zinc finger and BTB domain containing 10
Cluster 12	10783818	importin 4
Cluster 12	10807174	nucleolar protein 3 (apoptosis repressor with CARD domain)
Cluster 12	10803238	Cdig2 protein
Cluster 12	10877431	haloacid dehalogenase-like hydrolase domain containing 3
Cluster 12	10826771	GAR1 ribonucleoprotein homolog (yeast)
Cluster 12	10793129	hypothetical LOC498675
Cluster 12	10894180	cytochrome P450, family 4, subfamily f, polypeptide 5
Cluster 12	10870837	thioredoxin domain containing 12 (endoplasmic reticulum)
Cluster 12	10733680	glutathione peroxidase 3
Cluster 12	10748021	mitogen-activated protein kinase kinase kinase 14
Cluster 12	10829653	glutathione S-transferase, theta 2
Cluster 12	10871444	solute carrier family 6 (neurotransmitter transporter, glycine), member 9
Cluster 12	10731493	lipopolysaccharide-induced TNF factor
Cluster 12	10902135	myogenic factor 6
Cluster 12	10718609	E2F transcription factor 5
Cluster 12	10761180	rhomboid domain containing 2
Cluster 12	10788583	UBX domain protein 8
Cluster 12	10832563	glutathione S-transferase, theta 3
Cluster 12	10831747	WD repeat domain 46
Cluster 12	10888150	zinc finger protein 36, C3H type-like 2
Cluster 12	10758094	solute carrier family 15, member 4
Cluster 12	10856320	polymerase (RNA) I polypeptide A
Cluster 12	10868682	polymerase (RNA) I polypeptide E
Cluster 12	10763687	UBX domain protein 4
Cluster 12	10903346	poly(A) binding protein, cytoplasmic 1
Cluster 12	10871521	solute carrier family 2 (facilitated glucose transporter), member 1
Cluster 12	10881671	phosphogluconate dehydrogenase /// 6-phosphogluconate dehydrogenase, decarboxylating-like
Cluster 12	10748236	FtsJ homolog 3 (E. coli)
Cluster 12	10904930	block of proliferation 1
Cluster 12	10799087	HEAT repeat containing 1
Cluster 12	10869303	solute carrier family 31 (copper transporters), member 2
Cluster 12	10840607	similar to Dipeptidyl-peptidase 3 (Dipeptidyl-peptidase III) (DPP III) (Dipeptidyl aminopeptidase III) (Dipeptidyl arylamidase III) /// dipeptidylpeptidase 3
Cluster 12	10885396	zinc finger and BTB domain containing 1
Cluster 12	10808407	genetic suppressor element 1
Cluster 12	10905785	ribosomal RNA processing 7 homolog A (S. cerevisiae)
Cluster 12	10726018	zinc finger protein 688
Cluster 12	10748718	ATP-binding cassette, sub-family A (ABC1), member 5
Cluster 12	10810743	solute carrier family 12 (potassium/chloride transporters), member 4
Cluster 12	10747592	enhancer of zeste homolog 1 (Drosophila)
Cluster 12	10773862	activating signal cointegrator 1 complex subunit 2
Cluster 12	10892962	prostaglandin E synthase 3 (cytosolic)
Cluster 12	10850131	proliferating cell nuclear antigen
Cluster 12	10740196	alveolar soft part sarcoma chromosome region, candidate 1 (human)
Cluster 12	10910123	proteasome (prosome, macropain) subunit, alpha type 4
Cluster 12	10795724	lectin, galactoside-binding, soluble, 8
Cluster 12	10745271	proteasome subunit alpha type 3-like /// proteasome (prosome, macropain) subunit, alpha type 3
Cluster 12	10788053	signal peptidase complex subunit 3 homolog (S. cerevisiae)
Cluster 12	10850160	tRNA methyltransferase 6 homolog (S. cerevisiae)
Cluster 12	10852600	regulator of G-protein signaling 19
Cluster 12	10839974	attractin
Cluster 12	10924596	serine/threonine kinase 11 interacting protein
Cluster 12	10769870	nitrilase 1
Cluster 12	10863184	atonal homolog 8 (Drosophila)
Cluster 12	10821650	F-box protein 4
Cluster 12	10779091	nucleolin
Cluster 12	10788655	MAK16 homolog (S. cerevisiae)
Cluster 12	10799376	ankyrin repeat and SOCS box-containing 13
Cluster 12	10904787	epiplakin 1
Cluster 12	10739003	tetratricopeptide repeat, ankyrin repeat and coiled-coil containing 2
Cluster 12	10782533	solute carrier family 4, sodium bicarbonate cotransporter, member 7
Cluster 12	10898444	hypothetical gene supported by NM_053561; AF062594
Cluster 12	10702626	methylenetetrahydrofolate dehydrogenase (NADP+ dependent) 1-like
Cluster 12	10874245	nucleolar protein 9
Cluster 12	10761758	huntingtin interacting protein 1 related
Cluster 12	10715519	ER lipid raft associated 1
Cluster 12	10783553	protein arginine methyltransferase 5
Cluster 12	10801752	sorting nexin 24
Cluster 12	10831957	SFRS protein kinase 1
Cluster 12	10733397	CDKN2A interacting protein N-terminal like
Cluster 12	10765557	prefoldin subunit 2
Cluster 12	10826517	ubiquitin specific peptidase 53
Cluster 12	10837861	ADP-ribosylation factor GTPase activating protein 2
Cluster 12	10830583	SEC63 homolog (S. cerevisiae)
Cluster 12	10830654	prolyl endopeptidase
Cluster 12	10787794	similar to RIKEN cDNA 1810029B16
Cluster 12	10872561	zinc finger, DHHC domain containing 18
Cluster 12	10857538	tRNA nucleotidyl transferase, CCA-adding, 1
Cluster 12	10890190	similar to expressed sequence C79407
Cluster 12	10737518	leucine rich repeat containing 59
Cluster 12	10840741	FK506 binding protein 1a
Cluster 12	10843357	tubulin, beta 2c
Cluster 12	10721176	cyclin E1
Cluster 12	10886412	similar to RIKEN cDNA 1190005P17
Cluster 12	10711566	HtrA serine peptidase 1
Cluster 12	10917285	hypothetical protein LOC689959
Cluster 12	10859392	microsomal glutathione S-transferase 1
Cluster 12	10701788	F-box protein 30
Cluster 12	10851952	UDP-Gal:betaGlcNAc beta 1,4-galactosyltransferase, polypeptide 5
Cluster 12	10752531	stromal cell-derived factor 2-like 1
Cluster 12	10751769	ATPase type 13A3 /// hypothetical protein LOC678704
Cluster 12	10793338	adenylate cyclase 2 (brain)
Cluster 12	10892330	AHNAK nucleoprotein 2
Cluster 12	10744134	eukaryotic translation initiation factor 4A1
Cluster 12	10832551	D-dopachrome tautomerase
Cluster 12	10887549	LOC362793
Cluster 12	10745933	transmembrane protein 49
Cluster 12	10749307	rhomboid 5 homolog 2 (Drosophila)
Cluster 12	10745731	apoptosis antagonizing transcription factor
Cluster 12	10762848	uracil-DNA glycosylase
Cluster 12	10900511	receptor accessory protein 6
Cluster 12	10844112	zinc finger, DHHC-type containing 12
Cluster 12	10847924	t-complex 11 like 1
Cluster 12	10741907	nucleophosmin (nucleolar phosphoprotein B23, numatrin)
Cluster 12	10940068	hypothetical protein LOC499339
Cluster 12	10812532	adaptor-related protein complex 3, beta 1 subunit
Cluster 12	10746256	UTP18, small subunit (SSU) processome component, homolog (yeast)
Cluster 12	10906926	Rho family GTPase 1
Cluster 12	10702485	programmed cell death 6
Cluster 12	10702352	tumor protein D52-like 1
Cluster 12	10888872	carbamoyl-phosphate synthetase 2, aspartate transcarbamylase, and dihydroorotase
Cluster 12	10926683	phospholipase A2, group VII (platelet-activating factor acetylhydrolase, plasma)
Cluster 12	10785389	A kinase (PRKA) anchor protein 11
Cluster 12	10832228	cystatin B (stefin B)
Cluster 12	10842039	protein kinase inhibitor, gamma
Cluster 12	10906525	pseudouridylate synthase 7 homolog (S. cerevisiae)-like
Cluster 12	10707237	protein arginine methyltransferase 3
Cluster 12	10893361	nucleophosmin (nucleolar phosphoprotein B23, numatrin) /// similar to Nucleophosmin (NPM) (Nucleolar phosphoprotein B23) (Numatrin) (Nucleolar protein NO38)
Cluster 12	10821276	mitogen activated protein kinase kinase kinase 1
Cluster 12	10779115	annexin A7
Cluster 12	10792051	general transcription factor IIE, polypeptide 2, beta
Cluster 12	10715455	MORN repeat containing 4
Cluster 12	10757442	RAB, member RAS oncogene family-like 5
Cluster 12	10917366	DEAD (Asp-Glu-Ala-Asp) box polypeptide 10
Cluster 12	10762275	DEAD (Asp-Glu-Ala-Asp) box polypeptide 54
Cluster 12	10864446	SHQ1 homolog (S. cerevisiae)
Cluster 12	10872000	LSM10, U7 small nuclear RNA associated
Cluster 12	10753784	intraflagellar transport 57 homolog (Chlamydomonas)
Cluster 12	10733380	NHP2 ribonucleoprotein homolog (yeast)
Cluster 12	10735959	solute carrier family 43, member 2
Cluster 12	10893706	adaptor-related protein complex 3, delta 1 subunit
Cluster 12	10844916	suppressor of cancer cell invasion
Cluster 12	10710611	ubiquitin family domain containing 1
Cluster 12	10807656	WW domain containing E3 ubiquitin protein ligase 2
Cluster 12	10837393	structure specific recognition protein 1
Cluster 12	10811196	craniofacial development protein 1
Cluster 12	10799241	isopentenyl-diphosphate delta isomerase 1
Cluster 12	10932230	serologically defined colon cancer antigen 3 /// similar to RIKEN cDNA C330016H24
Cluster 12	10870678	transmembrane protein 48
Cluster 12	10824884	proteasome (prosome, macropain) subunit, beta type 4
Cluster 12	10707889	insulin-like growth factor 1 receptor
Cluster 12	10823783	similar to mKIAA1450 protein
Cluster 12	10909733	zinc finger protein 259
Cluster 12	10861576	transmembrane protein 209
Cluster 12	10911589	cAMP-regulated phosphoprotein 19
Cluster 12	10823933	heterogeneous nuclear ribonucleoprotein A3
Cluster 12	10760620	eukaryotic translation initiation factor 3, subunit B
Cluster 12	10795528	tubulin folding cofactor E
Cluster 12	10788720	RAB11 family interacting protein 1 (class I)
Cluster 12	10934538	uracil phosphoribosyltransferase (FUR1) homolog (S. cerevisiae)
Cluster 12	10888602	lysocardiolipin acyltransferase 1
Cluster 12	10900478	secretory carrier membrane protein 4
Cluster 12	10827846	ATP-binding cassette, sub-family F (GCN20), member 1
Cluster 12	10745974	DEAH (Asp-Glu-Ala-His) box polypeptide 40
Cluster 12	10734188	basic transcription factor 3
Cluster 12	10839957	inosine triphosphatase (nucleoside triphosphate pyrophosphatase)
Cluster 12	10772274	cysteine-rich hydrophobic domain 2
Cluster 12	10767767	BTG family, member 2
Cluster 12	10752063	insulin-like growth factor 2 mRNA binding protein 2
Cluster 12	10849110	cation channel, sperm associated 2
Cluster 12	10856961	family with sequence similarity 136, member A
Cluster 12	10853110	DnaJ (Hsp40) homolog, subfamily C, member 2
Cluster 12	10742431	RUN and FYVE domain containing 1
Cluster 12	10761311	tRNA-yW synthesizing protein 1 homolog (S. cerevisiae)
Cluster 12	10743914	chromodomain helicase DNA binding protein 3
Cluster 12	10920449	kelch-like 18 (Drosophila)
Cluster 12	10910619	similar to Nuclear membrane binding protein NUCLING
Cluster 12	10931247	meteorin, glial cell differentiation regulator-like
Cluster 12	10901469	heat shock protein 90kDa beta (Grp94), member 1
Cluster 12	10822099	sertolin
Cluster 12	10893258	Cd63 molecule
Cluster 12	10715787	nuclear factor of kappa light polypeptide gene enhancer in B-cells 2, p49/p100
Cluster 12	10807995	metastasis suppressor 1-like
Cluster 12	10725893	major vault protein
Cluster 12	10892184	heat shock protein 90, alpha (cytosolic), class A member 1
Cluster 12	10835268	ubiquitin specific peptidase 20
Cluster 12	10919694	transmembrane protein 108
Cluster 12	10905625	RAN GTPase activating protein 1
Cluster 12	10937574	RIB43A domain with coiled-coils 1
Cluster 12	10914607	chemokine receptor CXCR6
Cluster 12	10869151	transmembrane protein 38B
Cluster 12	10887831	fasciculation and elongation protein zeta 2 (zygin II)
Cluster 12	10905871	EF-hand calcium binding domain 6
Cluster 12	10721433	myosin, heavy chain 14
Cluster 12	10824844	tuftelin 1
Cluster 12	10717331	serum/glucocorticoid regulated kinase 1
Cluster 12	10758830	phospholipase B domain containing 2
Cluster 12	10735647	purinergic receptor P2X, ligand-gated ion channel, 5
Cluster 12	10881211	EF-hand domain family, member D2
Cluster 12	10871479	elongation of very long chain fatty acids (FEN1/Elo2, SUR4/Elo3, yeast)-like 1
Cluster 12	10701968	microtubule-associated protein 7
Cluster 12	10801104	WD repeat domain 55 /// dead end homolog 1 (zebrafish)
Cluster 12	10922783	mitogen-activated protein kinase kinase kinase kinase 4
Cluster 12	10715475	biogenesis of lysosomal organelles complex-1, subunit 2
Cluster 12	10871494	EBNA1 binding protein 2
Cluster 12	10921052	kelch repeat and BTB (POZ) domain containing 5
Cluster 12	10828194	superkiller viralicidic activity 2-like (S. cerevisiae )
Cluster 12	10872628	family with sequence similarity 76, member A
Cluster 12	10867596	similar to RIKEN cDNA 2610301B20; EST AI428449
Cluster 12	10843380	NADPH dependent diflavin oxidoreductase 1
Cluster 12	10744958	WD repeat domain 81
Cluster 12	10869253	UDP-glucose ceramide glucosyltransferase
Cluster 12	10856797	dysferlin
Cluster 12	10729999	nucleolar complex associated 3 homolog (S. cerevisiae)
Cluster 12	10758579	similar to RIKEN cDNA 1500011H22
Cluster 12	10724637	carnitine deficiency-associated gene expressed in ventricle 3 homolog (mouse) /// LRRGT00141
Cluster 12	10857804	interleukin 17 receptor C
Cluster 12	10709048	C2 calcium-dependent domain containing 3
Cluster 12	10919681	carnitine deficiency-associated gene expressed in ventricle 3 homolog (mouse)
Cluster 12	10864787	methyl-CpG binding domain protein 4
Cluster 12	10878954	ribosomal protein S8-like /// ribosomal protein S8 /// similar to ribosomal protein S8
Cluster 12	10720037	Sh3kbp1 binding protein 1
Cluster 12	10706705	Harvey rat sarcoma virus oncogene, subgroup R
Cluster 12	10790640	similar to RIKEN cDNA 5730469M10
Cluster 12	10705971	tubulin folding cofactor B
Cluster 12	10778853	similar to ribosomal protein S27a /// similar to ribosomal protein S27a /// ribosomal protein S27a
Cluster 12	10743359	aldehyde dehydrogenase 3 family, member A2
Cluster 12	10879392	similar to ribosomal protein S27a /// ribosomal protein S27a
Cluster 12	10712299	transaldolase 1
Cluster 12	10770778	TRAF3 interacting protein 3
Cluster 12	10880415	dehydrodolichyl diphosphate synthase
Cluster 12	10789052	GINS complex subunit 4 (Sld5 homolog)
Cluster 12	10857667	THUMP domain containing 3
Cluster 12	10728525	TAF6-like RNA polymerase II, p300/CBP-associated factor (PCAF)-associated factor
Cluster 12	10865531	ubiquitin specific peptidase 5 (isopeptidase T)
Cluster 12	10760189	pentatricopeptide repeat domain 1 /// BUD31 homolog (S. cerevisiae)
Cluster 12	10869925	intraflagellar transport 74 homolog (Chlamydomonas)
Cluster 12	10824031	FH2 domain containing 1
Cluster 12	10782908	glia maturation factor, beta
Cluster 12	10842074	serine/threonine kinase 4
Cluster 12	10840568	NTF2-like export factor 1
Cluster 12	10770443	calpain 2
Cluster 12	10816791	SHC (Src homology 2 domain containing) transforming protein 1
Cluster 12	10721585	protein arginine methyltransferase 1
Cluster 12	10715452	arginine vasopressin-induced 1
Cluster 12	10869050	structural maintenance of chromosomes 2
Cluster 12	10879402	CTP synthase
Cluster 12	10884804	serologically defined colon cancer antigen 3
Cluster 12	10797572	spindlin 1
Cluster 12	10776041	RUN and FYVE domain containing 3
Cluster 12	10807131	core-binding factor, beta subunit
Cluster 12	10825472	ATPase, Na+/K+ transporting, alpha 1 polypeptide
Cluster 12	10774037	YKT6 v-SNARE homolog (S. cerevisiae)
Cluster 12	10872312	zinc finger and BTB domain containing 8 opposite strand /// zinc finger and BTB domain containing 8a
Cluster 12	10744589	Der1-like domain family, member 2
Cluster 12	10868017	midasin homolog (yeast) /// LYR motif containing 2
Cluster 12	10807033	transmembrane protein 184C
Cluster 12	10884553	adaptor-related protein complex AP-4, sigma 1
Cluster 12	10861997	homeodomain interacting protein kinase 2
Cluster 12	10723413	family with sequence similarity 108, member C1 /// aryl hydrocarbon receptor nuclear translocator 2
Cluster 12	10789806	similar to RIKEN cDNA E230015L20 gene
Cluster 12	10919996	mesencephalic astrocyte-derived neurotrophic factor
Cluster 12	10738530	glucose 6 phosphatase, catalytic, 3
Cluster 12	10752897	RWD domain containing 2B
Cluster 12	10812122	occludin/ELL domain containing 1
Cluster 12	10828843	similar to GI:13385412-like protein splice form I
Cluster 12	10851943	potassium voltage gated channel, Shab-related subfamily, member 1
Cluster 12	10769621	uridine-cytidine kinase 2
Cluster 12	10729485	COBW domain containing 1
Cluster 12	10704372	Wolf-Hirschhorn syndrome candidate 1 (human)
Cluster 12	10828884	pim-1 oncogene
Cluster 12	10852351	Cdk5 and Abl enzyme substrate 2
Cluster 12	10737763	coatomer protein complex, subunit zeta 2
Cluster 12	10723032	calcium and integrin binding 1 (calmyrin)
Cluster 12	10804993	spire homolog 1 (Drosophila)
Cluster 12	10795262	histone cluster 1, H4b
Cluster 12	10927079	collagen, type XIX, alpha 1
Cluster 12	10717882	dynein light chain Tctex-type 1
Cluster 12	10707230	HIV-1 tat interactive protein 2, homolog (human)
Cluster 12	10918288	pleckstrin homology domain containing, family O member 2
Cluster 12	10891834	legumain
Cluster 12	10770702	vasohibin 2
Cluster 12	10791472	peptidylprolyl isomerase A (cyclophilin A)
Cluster 12	10839876	ribosomal protein S12
Cluster 12	10930749	septin 10
Cluster 12	10926975	potassium voltage-gated channel, subfamily Q, member 5-like
Cluster 12	10848733	EH-domain containing 4
Cluster 12	10938962	ribosomal protein S21
Cluster 12	10878001	cyclin-dependent kinase inhibitor 2B (p15, inhibits CDK4)
Cluster 12	10713467	protein phosphatase 1, regulatory (inhibitor) subunit 14B
Cluster 12	10813048	phosphatidic acid phosphatase type 2A /// superkiller viralicidic activity 2-like 2 (S. cerevisiae)
Cluster 12	10872266	ring finger protein 19B
Cluster 12	10858275	similar to ribosomal protein S12
Cluster 12	10844666	stomatin
Cluster 12	10764839	similar to eukaryotic translation elongation factor 1 alpha 1
Cluster 12	10831041	mediator of DNA damage checkpoint 1
Cluster 12	10866672	pyridine nucleotide-disulphide oxidoreductase domain 1 /// RecQ protein-like (DNA helicase Q1-like)
Cluster 12	10702286	ribosomal protein S12 /// similar to ribosomal protein S12 /// similar to ribosomal protein S12
Cluster 12	10756492	RNA polymerase 1-3
Cluster 12	10902280	neuron navigator 3
Cluster 12	10892939	DNA primase, p49 subunit
Cluster 12	10807272	hydroxysteroid 11-beta dehydrogenase 2
Cluster 12	10758930	heat shock protein B8
Cluster 12	10847572	Cd82 molecule
Cluster 12	10835292	frequenin homolog (Drosophila)
Cluster 12	10843483	Tnf receptor-associated factor 2
Cluster 12	10801545	adaptor-related protein complex 3, sigma 1 subunit
Cluster 12	10760072	ligand of numb-protein X 2
Cluster 12	10891502	galactosylceramidase
Cluster 12	10913553	cell division cycle 25 homolog A (S. pombe)
Cluster 12	10772408	tec protein tyrosine kinase
Cluster 12	10829898	hect domain and RLD 4
Cluster 12	10762021	actin related protein 2/3 complex, subunit 3
Cluster 12	10735217	mediator complex subunit 11
Cluster 12	10893213	silver homolog (mouse)
Cluster 12	10823284	WW domain containing transcription regulator 1
Cluster 12	10714667	Janus kinase 2
Cluster 12	10839115	similar to Gamma-tubulin complex component 4 (GCP-4)
Cluster 12	10831359	RD RNA-binding protein
Cluster 12	10701663	similar to hypothetical protein
Cluster 12	10913186	IMP (inosine monophosphate) dehydrogenase 2
Cluster 12	10870043	ribosomal protein S18
Cluster 12	10761545	Bri3 binding protein
Cluster 12	10902506	chaperonin containing TCP1, subunit 2 (beta)
Cluster 12	10819245	mannosidase, beta A, lysosomal
Cluster 12	10742029	ribosomal protein S10 /// similar to ribosomal protein S10
Cluster 12	10706219	ribosomal protein L27a /// similar to ribosomal protein L27a /// similar to 60S ribosomal protein L27a
Cluster 12	10837845	protein kinase C and casein kinase substrate in neurons 3
Cluster 12	10777677	SH3-domain binding protein 2
Cluster 12	10926627	suppressor of Ty 3 homolog (S. cerevisiae)
Cluster 12	10891352	serine palmitoyltransferase, long chain base subunit 2
Cluster 12	10732712	similar to 60S ribosomal protein L7a /// ribosomal protein L7a
Cluster 12	10910966	mitochondrial methionyl-tRNA formyltransferase
Cluster 12	10839413	similar to 60S ribosomal protein L7a /// similar to Rpl7a protein /// similar to 60S ribosomal protein L7a /// ribosomal protein L7a
Cluster 12	10709779	ribosomal protein L27a /// similar to ribosomal protein L27a /// similar to 60S ribosomal protein L27a /// similar to ribosomal protein L27a
Cluster 12	10844587	proteasome (prosome, macropain) 26S subunit, non-ATPase, 5
Cluster 12	10856914	Tp53rk binding protein
Cluster 12	10852115	ubiquitin carboxyl-terminal esterase L3 (ubiquitin thiolesterase)
Cluster 12	10903684	eukaryotic translation initiation factor 3, subunit H
Cluster 12	10801541	eukaryotic translation initiation factor 1A
Cluster 12	10897415	ribosomal protein L7a
Cluster 12	10896335	similar to 60S ribosomal protein L7a /// similar to Rpl7a protein /// similar to 60S ribosomal protein L7a /// similar to 60S ribosomal protein L7a /// similar to 60S ribosomal protein L7a /// ribosomal protein L7a
Cluster 12	10749659	dysferlin interacting protein 1
Cluster 12	10934548	similar to RIKEN cDNA 2610029G23
Cluster 12	10864730	similar to 60S ribosomal protein L7a /// similar to 60S ribosomal protein L7a /// similar to Rpl7a protein /// similar to 60S ribosomal protein L7a /// similar to 60S ribosomal protein L7a /// similar to 60S ribosomal protein L7a /// ribosomal protein L7a
Cluster 12	10761463	RAN, member RAS oncogene family
Cluster 12	10851076	ER degradation enhancer, mannosidase alpha-like 2
Cluster 12	10726726	ribonuclease/angiogenin inhibitor 1
Cluster 12	10704755	small nuclear ribonucleoprotein D2 polypeptide
Cluster 12	10931759	G protein-coupled receptor 108
Cluster 12	10855846	EGFR-coamplified and overexpressed protein
Cluster 12	10794680	eukaryotic translation elongation factor 1 epsilon 1
Cluster 12	10910490	hexosaminidase A
Cluster 12	10883785	ornithine decarboxylase 1
Cluster 12	10806806	CD97 molecule
Cluster 12	10850530	CD93 molecule
Cluster 12	10924286	solute carrier family 11 (proton-coupled divalent metal ion transporters), member 1
Cluster 12	10805186	malic enzyme 2, NAD(+)-dependent, mitochondrial
Cluster 12	10832378	lanosterol synthase (2,3-oxidosqualene-lanosterol cyclase)
Cluster 12	10914823	hypothetical protein LOC654482
Cluster 12	10705358	biliverdin reductase B (flavin reductase (NADPH))
Cluster 12	10844390	syntaxin binding protein 1
Cluster 12	10829831	solute carrier family 25 (mitochondrial carrier, Graves disease autoantigen), member 16
Cluster 12	10832555	glutathione S-transferase theta 1 /// glutathione S-transferase, theta 3
Cluster 12	10810867	NAD(P)H dehydrogenase, quinone 1
Cluster 12	10873918	MAD2 mitotic arrest deficient-like 2 (yeast)
Cluster 12	10802867	proline-serine-threonine phosphatase-interacting protein 2
Cluster 12	10856357	ST3 beta-galactoside alpha-2,3-sialyltransferase 5
Cluster 12	10847980	reticulocalbin 1, EF-hand calcium binding domain
Cluster 12	10795218	solute carrier family 17 (sodium phosphate), member 3
Cluster 12	10861452	IMP (inosine monophosphate) dehydrogenase 1
Cluster 12	10869149	T-cell acute lymphocytic leukemia 2
Cluster 12	10716925	androgen-induced 1
Cluster 12	10940260	renin binding protein
Cluster 12	10896056	lysosomal protein transmembrane 4 beta
Cluster 12	10839423	galactokinase 2
Cluster 12	10776739	ubiquitin carboxyl-terminal esterase L1 (ubiquitin thiolesterase)
Cluster 12	10708760	asparagine-linked glycosylation 8, alpha-1,3-glucosyltransferase homolog (S. cerevisiae)
Cluster 12	10746201	phosphatidylcholine transfer protein
Cluster 12	10849655	Kv channel interacting protein 3, calsenilin
Cluster 12	10751362	syntaxin binding protein 5-like
Cluster 12	10752665	chromatin modifying protein 2B
Cluster 12	10877130	prostaglandin reductase 1
Cluster 12	10923857	eukaryotic translation elongation factor 1 beta 2
Cluster 12	10902578	solute carrier family 35, member E3
Cluster 12	10715841	tripartite motif-containing 8
Cluster 12	10712340	CD151 molecule (Raph blood group)
Cluster 12	10857752	8-oxoguanine DNA glycosylase
Cluster 12	10787256	unconventional SNARE in the ER 1 homolog (S. cerevisiae)
Cluster 12	10856965	similar to small nuclear ribonucleoprotein polypeptide G /// small nuclear ribonucleoprotein polypeptide G
Cluster 12	10800924	catenin (cadherin associated protein), alpha 1
Cluster 12	10764827	torsin A interacting protein 2
Cluster 12	10868289	DnaJ (Hsp40) homolog, subfamily A, member 1
Cluster 12	10863772	ribosomal protein L22
Cluster 12	10777094	phosphatidylinositol 4-kinase type 2 beta
Cluster 12	10769016	Ral GEF with PH domain and SH3 binding motif 2
Cluster 12	10751767	ribosomal protein S26 /// similar to 40S ribosomal protein S26 /// similar to ribosomal protein S26
Cluster 12	10887506	SIVA1, apoptosis-inducing factor
Cluster 12	10705815	zinc finger protein 568
Cluster 12	10777032	ribosomal protein L13
Cluster 12	10767230	ARP3 actin-related protein 3 homolog (yeast)
Cluster 12	10939437	brain expressed gene 1 /// brain expressed gene 4
Cluster 12	10920219	similar to RIKEN cDNA 6530418L21
Cluster 12	10872692	ATPase inhibitory factor 1
Cluster 12	10779794	poly (ADP-ribose) polymerase 2
Cluster 12	10938219	glycerol kinase
Cluster 12	10861624	similar to Coatomer gamma-2 subunit (Gamma-2 coat protein) (Gamma-2 COP)
Cluster 12	10733688	ribosomal protein L13 /// similar to 60S ribosomal protein L13
Cluster 12	10824322	lamin A
Cluster 12	10800140	small nuclear ribonucleoprotein D1
Cluster 12	10850668	abhydrolase domain containing 12
Cluster 12	10880408	high mobility group nucleosomal binding domain 2
Cluster 12	10885693	tetratricopeptide repeat domain 9
Cluster 12	10901920	small nuclear ribonucleoprotein polypeptide F
Cluster 12	10801794	GRAM domain containing 3
Cluster 12	10899868	ribosomal protein S26
Cluster 12	10928902	transmembrane BAX inhibitor motif containing 1
Cluster 12	10746901	similar to RIKEN cDNA 1810046J19
Cluster 12	10753214	regulator of calcineurin 1
Cluster 12	10852270	laminin, alpha 5
Cluster 12	10902131	myogenic factor 5
Cluster 12	10799539	nudix (nucleoside diphosphate linked moiety X)-type motif 5
Cluster 12	10822444	phosphodiesterase 7A
Cluster 12	10781207	adrenergic, alpha-1A-, receptor
Cluster 12	10907086	tubulin, alpha 1A
Cluster 12	10794967	SRY (sex determining region Y)-box 4
Cluster 12	10889675	tetraspanin 13
Cluster 12	10909210	von Willebrand factor A domain containing 5A
Cluster 12	10839135	microtubule-associated protein 1A
Cluster 12	10883858	isoamyl acetate-hydrolyzing esterase 1 homolog (S. cerevisiae)
Cluster 12	10877907	adipose differentiation related protein
Cluster 12	10831105	RT1 class I, locus CE5 /// RT1 class I, locus1 /// RT1 class I, locus CE12 /// RT1 class Ib, locus EC2 /// RT1 class I, locus CE14
Cluster 12	10872940	fucosidase, alpha-L- 1, tissue
Cluster 12	10720097	phospholipase D family, member 3
Cluster 12	10935762	eukaryotic translation elongation factor 1 alpha 1
Cluster 12	10924672	acyl-CoA synthetase long-chain family member 3
Cluster 12	10833944	RT1 class I, locus1 /// RT1 class Ib, locus EC2 /// RT1 class I, locus CE12 /// RT1 class I, locus CE14
Cluster 12	10768979	sterol O-acyltransferase 1
Cluster 12	10857314	solute carrier family 6 (neurotransmitter transporter, taurine), member 6
Cluster 12	10710886	similar to RIKEN cDNA 1110025L05 /// similar to Chain A, Solution Structure Of A Bola-Like Protein From Mus Musculus /// bolA homolog 2 (E. coli)
Cluster 12	10778918	ribosomal protein S19
Cluster 12	10904018	family with sequence similarity 49, member B
Cluster 12	10747633	vesicle amine transport protein 1 homolog (T californica)
Cluster 12	10798096	proteasome (prosome, macropain) assembly chaperone 4
Cluster 12	10797292	PRELI domain containing 1
Cluster 12	10786132	ribosomal protein S24
Cluster 12	10851534	translocase of outer mitochondrial membrane 34
Cluster 12	10839232	beta-2 microglobulin
Cluster 12	10829840	DNA replication helicase 2 homolog (yeast)
Cluster 12	10754871	phosphatidylinositol glycan anchor biosynthesis, class Z
Cluster 12	10899093	spermatogenesis associated, serine-rich 2
Cluster 12	10863757	annexin A4
Cluster 12	10931056	UBX domain protein 6
Cluster 12	10874691	ribosomal protein S15a
Cluster 12	10767371	ribosomal protein S26 /// similar to ribosomal protein S26
Cluster 12	10794779	similar to RIKEN cDNA 1810022C23
Cluster 12	10928032	similar to ribosomal protein L31
Cluster 12	10854406	aldo-keto reductase family 1, member B8
Cluster 12	10805229	lipase, endothelial
Cluster 12	10847957	proline rich Gla (G-carboxyglutamic acid) 4 (transmembrane)
Cluster 12	10712720	unc-93 homolog B1 (C. elegans)
Cluster 12	10755285	chordin
Cluster 12	10926588	nuclear factor of kappa light polypeptide gene enhancer in B-cells inhibitor, epsilon
Cluster 12	10715552	stearoyl-coenzyme A desaturase 4
Cluster 12	10811531	solute carrier family 7 (cationic amino acid transporter, y+ system), member 5
Cluster 12	10721880	secretory blood group 1
Cluster 12	10912255	procollagen lysine, 2-oxoglutarate 5-dioxygenase 2
Cluster 12	10728375	fibronectin leucine rich transmembrane protein 1
Cluster 12	10904877	similar to sphingomyelin phosphodiesterase 3, neutral membrane
Cluster 12	10893067	signal transducer and activator of transcription 2
Cluster 12	10750193	interleukin 10 receptor, beta
Cluster 12	10938384	pyruvate dehydrogenase kinase, isozyme 3
Cluster 12	10736585	ArfGAP with dual PH domains 2
Cluster 12	10737962	v-erb-b2 erythroblastic leukemia viral oncogene homolog 2, neuro/glioblastoma derived oncogene homolog (avian)
Cluster 12	10855549	sorting nexin 10
Cluster 12	10907082	tubulin, alpha 1B
Cluster 12	10938077	acyl-CoA thioesterase 9
Cluster 12	10754824	Tctex1 domain containing 2
Cluster 12	10806122	heme oxygenase (decycling) 1
Cluster 12	10888424	latent transforming growth factor beta binding protein 1
Cluster 12	10764079	myosin binding protein H
Cluster 12	10712501	mitochondrial ribosomal protein L23
Cluster 12	10909903	asparagine-linked glycosylation 9, alpha-1,2-mannosyltransferase homolog (S. cerevisiae)
Cluster 12	10713844	fatty acid desaturase 3
Cluster 12	10857002	AP2 associated kinase 1
Cluster 12	10883311	kinesin family member 3C
Cluster 12	10888638	family with sequence similarity 179, member A
