# Supplementary material for: Muscle wasting and the temporal gene expression pattern in a novel rat intensive care unit model
Source: BMC Genomics. 2011 Dec 13;12:602. doi: 10.1186/1471-2164-12-602 (PMC3266306; doi:10.1186/1471-2164-12-602)
Supplement: Additional file 2 — Complete list of differentially expressed genes affected by ICU intervention. List of 1583 significantly regulated genes at least in one time point with their corresponding fold change and adjusted p-value at short (0.25-4d), intermediate (5-8d) and long (9-14d) duration, their GO classification and functional annotation. [file 1471-2164-12-602-S2.XLS]

## Sheet: Sheet1
Probe ID	Gene Title	Gene Symbol	FC (0.25-4d)	adj.P.Val1	FC (5-8d)	adj.P.Val2	FC (9-14d)	adj.P.Val3	GO_biological_process	GO_cellular_component	GO_molecular_function	Annotation
10792602	microtubule-associated protein 1 light chain 3 beta	Map1lc3b	2.0636	0.00119805	2.74174	3.94194e-05	2.34121	6.38351e-05	NM_022867 // GO:0032092 // positive regulation of protein binding // inferred from direct assay /// ENSRNOT00000067141 // GO:0032092 // positive regulation of protein binding // inferred from direct assay /// AY392036 // GO:0032092 // positive regulation of protein binding // inferred from direct assay /// ENSRNOT00000051352 // GO:0032092 // positive regulation of protein binding // inferred from…	NM_022867 // GO:0000421 // autophagic vacuole membrane // inferred from direct assay /// NM_022867 // GO:0005622 // intracellular // not recorded /// NM_022867 // GO:0005625 // soluble fraction // inferred from direct assay /// NM_022867 // GO:0005626 // insoluble fraction // inferred from direct assay /// NM_022867 // GO:0005737 // cytoplasm // inferred from direct assay /// NM_022867 // GO:0005…	NM_022867 // GO:0005515 // protein binding // not recorded /// NM_022867 // GO:0008017 // microtubule binding // inferred from direct assay /// NM_022867 // GO:0015631 // tubulin binding // inferred from direct assay /// NM_022867 // GO:0019904 // protein domain specific binding // inferred from physical interaction /// ENSRNOT00000067141 // GO:0005515 // protein binding // not recorded /// ENSRN…	proteolysis/autophagic-lysosome
10793458	cathepsin L1	Ctsl1	3.23979	9.28608e-05	11.0061	1.94406e-08	10.3258	4.0874e-10	NM_013156 // GO:0006508 // proteolysis // inferred from expression pattern /// NM_013156 // GO:0007154 // cell communication // inferred from direct assay /// NM_013156 // GO:0007283 // spermatogenesis // inferred from expression pattern /// NM_013156 // GO:0008584 // male gonad development // inferred from expression pattern /// NM_013156 // GO:0009267 // cellular response to starvation // infer…	NM_013156 // GO:0005576 // extracellular region // inferred from electronic annotation /// NM_013156 // GO:0005625 // soluble fraction // inferred from direct assay /// NM_013156 // GO:0005737 // cytoplasm // inferred from direct assay /// NM_013156 // GO:0005764 // lysosome // inferred from direct assay /// NM_013156 // GO:0005773 // vacuole // inferred from direct assay /// NM_013156 // GO:0005…	NM_013156 // GO:0004177 // aminopeptidase activity // inferred from direct assay /// NM_013156 // GO:0004197 // cysteine-type endopeptidase activity // inferred from direct assay /// NM_013156 // GO:0005515 // protein binding // not recorded /// NM_013156 // GO:0008233 // peptidase activity // inferred from electronic annotation /// NM_013156 // GO:0030984 // kininogen binding // inferred from ph…	proteolysis/autophagic-lysosome
10817429	cathepsin S	Ctss	1.56591	0.23453	-1.09899	0.828475	2.82837	0.000752155	NM_017320 // GO:0006508 // proteolysis // inferred from electronic annotation /// NM_017320 // GO:0006508 // proteolysis // not recorded /// L03201 // GO:0006508 // proteolysis // inferred from electronic annotation /// L03201 // GO:0006508 // proteolysis // not recorded	NM_017320 // GO:0005764 // lysosome // inferred from electronic annotation /// NM_017320 // GO:0005764 // lysosome // not recorded /// NM_017320 // GO:0016020 // membrane // not recorded /// NM_017320 // GO:0043231 // intracellular membrane-bounded organelle // not recorded /// L03201 // GO:0005764 // lysosome // inferred from electronic annotation /// L03201 // GO:0005764 // lysosome // not reco…	NM_017320 // GO:0004197 // cysteine-type endopeptidase activity // inferred from electronic annotation /// NM_017320 // GO:0008233 // peptidase activity // inferred from electronic annotation /// NM_017320 // GO:0008233 // peptidase activity // not recorded /// L03201 // GO:0004197 // cysteine-type endopeptidase activity // inferred from electronic annotation /// L03201 // GO:0008233 // peptidase…	proteolysis/autophagic-lysosome
10891834	legumain	Lgmn	1.43803	0.101722	2.38816	0.000123546	3.03179	6.46468e-07	NM_022226 // GO:0006508 // proteolysis // inferred from electronic annotation /// NM_022226 // GO:0006508 // proteolysis // not recorded /// NM_022226 // GO:0040015 // negative regulation of multicellular organism growth // inferred from electronic annotation /// NM_022226 // GO:0040015 // negative regulation of multicellular organism growth // not recorded /// ENSRNOT00000010101 // GO:0006508 //…	NM_022226 // GO:0005737 // cytoplasm // inferred from electronic annotation /// NM_022226 // GO:0005737 // cytoplasm // not recorded /// NM_022226 // GO:0005764 // lysosome // inferred from electronic annotation /// NM_022226 // GO:0005770 // late endosome // inferred from electronic annotation /// NM_022226 // GO:0005770 // late endosome // not recorded /// NM_022226 // GO:0043231 // intracellul…	NM_022226 // GO:0004197 // cysteine-type endopeptidase activity // inferred from electronic annotation /// NM_022226 // GO:0008233 // peptidase activity // inferred from electronic annotation /// NM_022226 // GO:0008233 // peptidase activity // not recorded /// ENSRNOT00000010101 // GO:0004197 // cysteine-type endopeptidase activity // inferred from electronic annotation /// ENSRNOT00000010101 //…	proteolysis/autophagic-lysosome
10832228	cystatin B (stefin B)	Cstb	1.33628	0.229002	2.4002	0.000158381	2.21199	0.000108721	NM_012838 // GO:0008344 // adult locomotory behavior // inferred from electronic annotation /// NM_012838 // GO:0008344 // adult locomotory behavior // not recorded /// NM_012838 // GO:0010466 // negative regulation of peptidase activity // inferred from electronic annotation /// NM_012838 // GO:0010466 // negative regulation of peptidase activity // not recorded /// NM_012838 // GO:0042981 // re…	NM_012838 // GO:0005622 // intracellular // inferred from electronic annotation /// NM_012838 // GO:0005634 // nucleus // not recorded /// NM_012838 // GO:0005730 // nucleolus // inferred from electronic annotation /// NM_012838 // GO:0005730 // nucleolus // not recorded /// NM_012838 // GO:0005737 // cytoplasm // inferred from electronic annotation /// NM_012838 // GO:0005737 // cytoplasm // not…	NM_012838 // GO:0002020 // protease binding // inferred from electronic annotation /// NM_012838 // GO:0002020 // protease binding // not recorded /// NM_012838 // GO:0004869 // cysteine-type endopeptidase inhibitor activity // not recorded /// NM_012838 // GO:0004869 // cysteine-type endopeptidase inhibitor activity // traceable author statement /// NM_012838 // GO:0005515 // protein binding // …	proteolysis/protease inhibitor/cystatins
10840673	cystatin F (leukocystatin)	Cst7	1.43928	0.432515	10.1169	6.85149e-07	29.2797	1.51291e-10	---	---	NM_001106523 // GO:0004869 // cysteine-type endopeptidase inhibitor activity // inferred from electronic annotation /// ENSRNOT00000008865 // GO:0004869 // cysteine-type endopeptidase inhibitor activity // inferred from electronic annotation	proteolysis/protease inhibitor/cystatins
10770443	calpain 2	Capn2	1.14975	0.599392	2.26649	9.73047e-05	1.97756	0.000176644	NM_017116 // GO:0001666 // response to hypoxia // inferred from expression pattern /// NM_017116 // GO:0001824 // blastocyst development // inferred from electronic annotation /// NM_017116 // GO:0001824 // blastocyst development // not recorded /// NM_017116 // GO:0006508 // proteolysis // inferred from direct assay /// NM_017116 // GO:0006508 // proteolysis // traceable author statement /// NM_…	NM_017116 // GO:0005622 // intracellular // inferred from electronic annotation /// NM_017116 // GO:0005625 // soluble fraction // inferred from direct assay /// NM_017116 // GO:0005626 // insoluble fraction // inferred from direct assay /// NM_017116 // GO:0005737 // cytoplasm // traceable author statement /// NM_017116 // GO:0005886 // plasma membrane // inferred from electronic annotation /// …	NM_017116 // GO:0004198 // calcium-dependent cysteine-type endopeptidase activity // inferred from direct assay /// NM_017116 // GO:0004198 // calcium-dependent cysteine-type endopeptidase activity // inferred from physical interaction /// NM_017116 // GO:0005509 // calcium ion binding // inferred from direct assay /// NM_017116 // GO:0005515 // protein binding // inferred from physical interacti…	proteolysis/calpain
10839014	calpain 3	Capn3	-1.32822	0.454766	-5.24619	3.76836e-06	-2.23932	0.00316681	NM_017117 // GO:0006508 // proteolysis // not recorded /// NM_017117 // GO:0006508 // proteolysis // traceable author statement /// NM_017117 // GO:0030239 // myofibril assembly // not recorded /// NM_017117 // GO:0042493 // response to drug // inferred from expression pattern /// NM_017117 // GO:0045214 // sarcomere organization // inferred from electronic annotation /// NM_017117 // GO:0045214 …	NM_017117 // GO:0005622 // intracellular // inferred from electronic annotation /// NM_017117 // GO:0005634 // nucleus // inferred from direct assay /// NM_017117 // GO:0005737 // cytoplasm // inferred from direct assay /// ENSRNOT00000011761 // GO:0005622 // intracellular // inferred from electronic annotation /// ENSRNOT00000011761 // GO:0005634 // nucleus // inferred from direct assay /// ENSR…	NM_017117 // GO:0004198 // calcium-dependent cysteine-type endopeptidase activity // inferred from direct assay /// NM_017117 // GO:0004198 // calcium-dependent cysteine-type endopeptidase activity // traceable author statement /// NM_017117 // GO:0005509 // calcium ion binding // traceable author statement /// NM_017117 // GO:0005515 // protein binding // inferred from physical interaction /// N…	proteolysis/calpain
10715519	ER lipid raft associated 1	Erlin1	1.2839	0.31753	2.18212	0.00054657	1.72288	0.00458451	NM_001106353 // GO:0030433 // ER-associated protein catabolic process // not recorded /// ENSRNOT00000017268 // GO:0030433 // ER-associated protein catabolic process // not recorded /// BC161938 // GO:0030433 // ER-associated protein catabolic process // not recorded	NM_001106353 // GO:0005783 // endoplasmic reticulum // not recorded /// NM_001106353 // GO:0005789 // endoplasmic reticulum membrane // inferred from electronic annotation /// NM_001106353 // GO:0005789 // endoplasmic reticulum membrane // not recorded /// ENSRNOT00000017268 // GO:0005783 // endoplasmic reticulum // not recorded /// ENSRNOT00000017268 // GO:0005789 // endoplasmic reticulum membra…	NM_001106353 // GO:0005515 // protein binding // not recorded /// ENSRNOT00000017268 // GO:0005515 // protein binding // not recorded /// BC161938 // GO:0005515 // protein binding // not recorded	proteolysis/ERAD
10744589	Der1-like domain family, member 2	Derl2	1.10061	0.67182	2.14712	1.48703e-05	1.73845	0.000165274	ENSRNOT00000009585 // GO:0008284 // positive regulation of cell proliferation // not recorded /// ENSRNOT00000009585 // GO:0030307 // positive regulation of cell growth // not recorded /// ENSRNOT00000009585 // GO:0030433 // ER-associated protein catabolic process // not recorded /// ENSRNOT00000009585 // GO:0030968 // endoplasmic reticulum unfolded protein response // not recorded /// ENSRNOT000…	ENSRNOT00000009585 // GO:0005783 // endoplasmic reticulum // not recorded /// ENSRNOT00000009585 // GO:0030176 // integral to endoplasmic reticulum membrane // not recorded /// ENSRNOT00000067381 // GO:0005783 // endoplasmic reticulum // not recorded /// ENSRNOT00000067381 // GO:0030176 // integral to endoplasmic reticulum membrane // not recorded	ENSRNOT00000009585 // GO:0005515 // protein binding // not recorded /// ENSRNOT00000067381 // GO:0005515 // protein binding // not recorded	proteolysis/ERAD
10763687	UBX domain protein 4	Ubxn4	1.48707	0.182418	2.75173	0.000409763	2.43004	0.000422398	NM_001012025 // GO:0006986 // response to unfolded protein // inferred from electronic annotation /// ENSRNOT00000004878 // GO:0006986 // response to unfolded protein // inferred from electronic annotation /// BC088845 // GO:0006986 // response to unfolded protein // inferred from electronic annotation	NM_001012025 // GO:0005634 // nucleus // inferred from electronic annotation /// NM_001012025 // GO:0005635 // nuclear envelope // inferred from electronic annotation /// NM_001012025 // GO:0005783 // endoplasmic reticulum // inferred from electronic annotation /// NM_001012025 // GO:0005789 // endoplasmic reticulum membrane // inferred from electronic annotation /// NM_001012025 // GO:0016020 //…	NM_001012025 // GO:0005515 // protein binding // inferred from electronic annotation /// NM_001012025 // GO:0005515 // protein binding // not recorded /// ENSRNOT00000004878 // GO:0005515 // protein binding // inferred from electronic annotation /// ENSRNOT00000004878 // GO:0005515 // protein binding // not recorded /// BC088845 // GO:0005515 // protein binding // inferred from electronic annotat…	proteolysis/ERAD
10851076	ER degradation enhancer, mannosidase alpha-like 2	Edem2	1.03154	0.928909	2.14826	7.34924e-05	1.87735	0.000154676	---	NM_001004230 // GO:0016020 // membrane // inferred from electronic annotation /// ENSRNOT00000026120 // GO:0016020 // membrane // inferred from electronic annotation /// BC079029 // GO:0016020 // membrane // inferred from electronic annotation	NM_001004230 // GO:0004571 // mannosyl-oligosaccharide 1,2-alpha-mannosidase activity // inferred from electronic annotation /// NM_001004230 // GO:0005509 // calcium ion binding // inferred from electronic annotation /// ENSRNOT00000026120 // GO:0004571 // mannosyl-oligosaccharide 1,2-alpha-mannosidase activity // inferred from electronic annotation /// ENSRNOT00000026120 // GO:0005509 // calciu…	proteolysis/ERAD
10857626	ER degradation enhancer, mannosidase alpha-like 1	Edem1	2.00056	0.000343986	2.1125	0.000187919	2.35212	5.73989e-06	ENSRNOT00000010810 // GO:0030433 // ER-associated protein catabolic process // not recorded	ENSRNOT00000010810 // GO:0016020 // membrane // inferred from electronic annotation /// ENSRNOT00000010810 // GO:0030176 // integral to endoplasmic reticulum membrane // not recorded	ENSRNOT00000010810 // GO:0004559 // alpha-mannosidase activity // not recorded /// ENSRNOT00000010810 // GO:0004571 // mannosyl-oligosaccharide 1,2-alpha-mannosidase activity // inferred from electronic annotation /// ENSRNOT00000010810 // GO:0005509 // calcium ion binding // inferred from electronic annotation /// ENSRNOT00000010810 // GO:0005515 // protein binding // not recorded /// ENSRNOT000…	proteolysis/ERAD
10701788	F-box protein 30	Fbxo30	1.63618	0.168682	2.77263	0.00243766	3.26299	0.000143968	---	---	NM_001007690 // GO:0008270 // zinc ion binding // inferred from electronic annotation /// NM_001007690 // GO:0046872 // metal ion binding // inferred from electronic annotation /// ENSRNOT00000019918 // GO:0008270 // zinc ion binding // inferred from electronic annotation /// ENSRNOT00000019918 // GO:0046872 // metal ion binding // inferred from electronic annotation /// BC083823 // GO:0008270 //…	proteolysis/UPS
10710611	ubiquitin family domain containing 1	Ubfd1	1.25622	0.58818	2.47609	0.00389795	1.89902	0.0176345	---	---	---	proteolysis/UPS
10715841	tripartite motif-containing 8	Trim8	1.10724	0.675006	2.1552	3.56282e-05	2.3775	8.58134e-07	---	NM_001128083 // GO:0005634 // nucleus // not recorded /// NM_001128083 // GO:0016605 // PML body // not recorded /// ENSRNOT00000027047 // GO:0005634 // nucleus // not recorded /// ENSRNOT00000027047 // GO:0016605 // PML body // not recorded /// ENSRNOT00000057663 // GO:0005634 // nucleus // not recorded /// ENSRNOT00000057663 // GO:0016605 // PML body // not recorded	NM_001128083 // GO:0005515 // protein binding // inferred from electronic annotation /// NM_001128083 // GO:0005515 // protein binding // not recorded /// NM_001128083 // GO:0008270 // zinc ion binding // inferred from electronic annotation /// NM_001128083 // GO:0042803 // protein homodimerization activity // not recorded /// ENSRNOT00000027047 // GO:0005515 // protein binding // inferred from e…	proteolysis/UPS
10720430	proteasome (prosome, macropain) 26S subunit, non-ATPase, 8	Psmd8	1.74356	0.0871255	2.51308	0.00343985	1.72438	0.0420606	NM_001100831 // GO:0006508 // proteolysis // inferred from electronic annotation /// NM_001100831 // GO:0031145 // anaphase-promoting complex-dependent proteasomal ubiquitin-dependent protein catabolic process // not recorded /// NM_001100831 // GO:0051436 // negative regulation of ubiquitin-protein ligase activity involved in mitotic cell cycle // not recorded /// NM_001100831 // GO:0051437 // p…	NM_001100831 // GO:0005634 // nucleus // not recorded /// NM_001100831 // GO:0005730 // nucleolus // not recorded /// NM_001100831 // GO:0005737 // cytoplasm // not recorded /// NM_001100831 // GO:0005838 // proteasome regulatory particle // inferred from electronic annotation /// ENSRNOT00000027937 // GO:0005634 // nucleus // not recorded /// ENSRNOT00000027937 // GO:0005730 // nucleolus // not …	NM_001100831 // GO:0005515 // protein binding // not recorded /// ENSRNOT00000027937 // GO:0005515 // protein binding // not recorded	proteolysis/UPS
10733049	tripartite motif-containing 7	Trim7	-1.81107	0.00819617	-2.22314	0.000633944	-1.45441	0.0529052	---	ENSRNOT00000003339 // GO:0005622 // intracellular // inferred from electronic annotation /// ENSRNOT00000003339 // GO:0005634 // nucleus // not recorded /// ENSRNOT00000003339 // GO:0005737 // cytoplasm // not recorded	ENSRNOT00000003339 // GO:0005515 // protein binding // inferred from electronic annotation /// ENSRNOT00000003339 // GO:0008270 // zinc ion binding // inferred from electronic annotation	proteolysis/UPS
10736661	proteasome (prosome, macropain) 26S subunit, non-ATPase, 11	Psmd11	1.6306	0.0705823	2.18289	0.00319418	1.83682	0.00810829	NM_001107027 // GO:0031145 // anaphase-promoting complex-dependent proteasomal ubiquitin-dependent protein catabolic process // not recorded /// NM_001107027 // GO:0051436 // negative regulation of ubiquitin-protein ligase activity involved in mitotic cell cycle // not recorded /// NM_001107027 // GO:0051437 // positive regulation of ubiquitin-protein ligase activity involved in mitotic cell cycl…	---	NM_001107027 // GO:0005515 // protein binding // inferred from electronic annotation /// NM_001107027 // GO:0005515 // protein binding // not recorded /// ENSRNOT00000064285 // GO:0005515 // protein binding // inferred from electronic annotation /// ENSRNOT00000064285 // GO:0005515 // protein binding // not recorded /// ENSRNOT00000008083 // GO:0005515 // protein binding // inferred from electron…	proteolysis/UPS
10737136	tripartite motif-containing 37	Trim37	1.09811	0.824207	5.1597	2.26727e-07	4.63685	4.23655e-08	NM_001108288 // GO:0008150 // biological_process // no biological data available /// BC168955 // GO:0008150 // biological_process // no biological data available /// ENSRNOT00000008298 // GO:0008150 // biological_process // no biological data available /// ENSRNOT00000055776 // GO:0008150 // biological_process // no biological data available /// ENSRNOT00000055775 // GO:0008150 // biological_proc…	NM_001108288 // GO:0005575 // cellular_component // no biological data available /// NM_001108288 // GO:0005622 // intracellular // inferred from electronic annotation /// BC168955 // GO:0005575 // cellular_component // no biological data available /// BC168955 // GO:0005622 // intracellular // inferred from electronic annotation /// ENSRNOT00000008298 // GO:0005575 // cellular_component // no bi…	NM_001108288 // GO:0003674 // molecular_function // no biological data available /// NM_001108288 // GO:0005515 // protein binding // inferred from electronic annotation /// NM_001108288 // GO:0005515 // protein binding // not recorded /// NM_001108288 // GO:0008270 // zinc ion binding // inferred from electronic annotation /// NM_001108288 // GO:0046872 // metal ion binding // inferred from elec…	proteolysis/UPS
10738038	proteasome (prosome, macropain) 26S subunit, non-ATPase, 3	Psmd3	1.46402	0.187518	2.20131	0.00329646	1.5797	0.0452072	NM_001008281 // GO:0031145 // anaphase-promoting complex-dependent proteasomal ubiquitin-dependent protein catabolic process // not recorded /// NM_001008281 // GO:0042176 // regulation of protein catabolic process // inferred from electronic annotation /// NM_001008281 // GO:0051436 // negative regulation of ubiquitin-protein ligase activity involved in mitotic cell cycle // not recorded /// NM_…	NM_001008281 // GO:0000502 // proteasome complex // inferred from electronic annotation /// ENSRNOT00000039836 // GO:0000502 // proteasome complex // inferred from electronic annotation /// BC085881 // GO:0000502 // proteasome complex // inferred from electronic annotation /// ENSRNOT00000065024 // GO:0000502 // proteasome complex // inferred from electronic annotation	NM_001008281 // GO:0005515 // protein binding // inferred from electronic annotation /// NM_001008281 // GO:0005515 // protein binding // not recorded /// NM_001008281 // GO:0030234 // enzyme regulator activity // inferred from electronic annotation /// ENSRNOT00000039836 // GO:0005515 // protein binding // inferred from electronic annotation /// ENSRNOT00000039836 // GO:0005515 // protein bindin…	proteolysis/UPS
10745271	proteasome subunit alpha type 3-like /// proteasome (prosome, macropain) subunit, alpha type 3	Psma3l /// Psma3	1.40934	0.1722	2.20877	0.000941541	1.944	0.00150265	NM_017280 // GO:0006511 // ubiquitin-dependent protein catabolic process // inferred from electronic annotation /// NM_017280 // GO:0031145 // anaphase-promoting complex-dependent proteasomal ubiquitin-dependent protein catabolic process // not recorded /// NM_017280 // GO:0051436 // negative regulation of ubiquitin-protein ligase activity involved in mitotic cell cycle // not recorded /// NM_017…	NM_017280 // GO:0005634 // nucleus // inferred from electronic annotation /// NM_017280 // GO:0005737 // cytoplasm // inferred from electronic annotation /// NM_017280 // GO:0005839 // proteasome core complex // not recorded /// NM_017280 // GO:0005856 // cytoskeleton // not recorded /// NM_017280 // GO:0019773 // proteasome core complex, alpha-subunit complex // inferred from electronic annotati…	NM_017280 // GO:0004298 // threonine-type endopeptidase activity // inferred from electronic annotation /// NM_017280 // GO:0005515 // protein binding // not recorded /// NM_017280 // GO:0008233 // peptidase activity // inferred from electronic annotation /// NM_001004094 // GO:0004298 // threonine-type endopeptidase activity // inferred from electronic annotation /// NM_001004094 // GO:0008233 /…	proteolysis/UPS
10776739	ubiquitin carboxyl-terminal esterase L1 (ubiquitin thiolesterase)	Uchl1	1.31621	0.567285	1.92209	0.0715228	2.5558	0.00340215	NM_017237 // GO:0006511 // ubiquitin-dependent protein catabolic process // inferred from direct assay /// NM_017237 // GO:0006511 // ubiquitin-dependent protein catabolic process // inferred from electronic annotation /// NM_017237 // GO:0006950 // response to stress // not recorded /// NM_017237 // GO:0007409 // axonogenesis // not recorded /// NM_017237 // GO:0007412 // axon target recognition…	NM_017237 // GO:0005622 // intracellular // inferred from electronic annotation /// NM_017237 // GO:0005634 // nucleus // not recorded /// NM_017237 // GO:0005730 // nucleolus // not recorded /// NM_017237 // GO:0005737 // cytoplasm // inferred from electronic annotation /// NM_017237 // GO:0005737 // cytoplasm // not recorded /// NM_017237 // GO:0005829 // cytosol // not recorded /// NM_017237 /…	NM_017237 // GO:0004197 // cysteine-type endopeptidase activity // not recorded /// NM_017237 // GO:0004221 // ubiquitin thiolesterase activity // inferred from electronic annotation /// NM_017237 // GO:0004221 // ubiquitin thiolesterase activity // not recorded /// NM_017237 // GO:0005515 // protein binding // not recorded /// NM_017237 // GO:0008233 // peptidase activity // inferred from electr…	proteolysis/UPS
10777950	ring finger protein 185	Rnf185	1.35897	0.274161	2.29222	0.001104	1.536	0.0436145	---	NM_001024271 // GO:0016020 // membrane // inferred from electronic annotation /// NM_001024271 // GO:0016021 // integral to membrane // inferred from electronic annotation /// ENSRNOT00000026134 // GO:0016020 // membrane // inferred from electronic annotation /// ENSRNOT00000026134 // GO:0016021 // integral to membrane // inferred from electronic annotation /// BC092655 // GO:0016020 // membrane …	NM_001024271 // GO:0005515 // protein binding // inferred from electronic annotation /// NM_001024271 // GO:0008270 // zinc ion binding // inferred from electronic annotation /// NM_001024271 // GO:0046872 // metal ion binding // inferred from electronic annotation /// ENSRNOT00000026134 // GO:0005515 // protein binding // inferred from electronic annotation /// ENSRNOT00000026134 // GO:0008270 /…	proteolysis/UPS
10788483	LON peptidase N-terminal domain and ring finger 1	Lonrf1	2.15192	0.0397354	3.53426	0.000804392	2.42607	0.00585337	ENSRNOT00000015142 // GO:0006508 // proteolysis // inferred from electronic annotation	---	ENSRNOT00000015142 // GO:0004176 // ATP-dependent peptidase activity // inferred from electronic annotation /// ENSRNOT00000015142 // GO:0005515 // protein binding // inferred from electronic annotation /// ENSRNOT00000015142 // GO:0008270 // zinc ion binding // inferred from electronic annotation	proteolysis/UPS
10798096	proteasome (prosome, macropain) assembly chaperone 4	Psmg4	-1.00965	0.978804	2.01077	9.37303e-05	2.29891	1.21955e-06	---	---	---	proteolysis/UPS
10799376	ankyrin repeat and SOCS box-containing 13	Asb13	1.3326	0.420236	2.63139	0.00131143	1.80309	0.0205626	---	---	NM_001108420 // GO:0005515 // protein binding // not recorded /// ENSRNOT00000024200 // GO:0005515 // protein binding // not recorded	proteolysis/UPS
10807656	WW domain containing E3 ubiquitin protein ligase 2	Wwp2	1.27735	0.263258	2.11901	0.000247114	1.89674	0.000348932	NM_001106184 // GO:0006464 // protein modification process // inferred from electronic annotation /// NM_001106184 // GO:0010629 // negative regulation of gene expression // inferred from electronic annotation /// NM_001106184 // GO:0010629 // negative regulation of gene expression // not recorded /// NM_001106184 // GO:0016567 // protein ubiquitination // inferred from electronic annotation /// …	NM_001106184 // GO:0005622 // intracellular // inferred from electronic annotation /// ENSRNOT00000018837 // GO:0005622 // intracellular // inferred from electronic annotation /// BC168152 // GO:0005622 // intracellular // inferred from electronic annotation	NM_001106184 // GO:0004842 // ubiquitin-protein ligase activity // inferred from electronic annotation /// NM_001106184 // GO:0004842 // ubiquitin-protein ligase activity // not recorded /// NM_001106184 // GO:0005515 // protein binding // inferred from electronic annotation /// NM_001106184 // GO:0005515 // protein binding // not recorded /// NM_001106184 // GO:0016874 // ligase activity // infe…	proteolysis/UPS
10818317	proteasome (prosome, macropain) subunit, alpha type 5	Psma5	1.52046	0.185493	2.31758	0.00413483	1.98164	0.00739133	NM_017282 // GO:0006511 // ubiquitin-dependent protein catabolic process // inferred from electronic annotation /// NM_017282 // GO:0031145 // anaphase-promoting complex-dependent proteasomal ubiquitin-dependent protein catabolic process // not recorded /// NM_017282 // GO:0051436 // negative regulation of ubiquitin-protein ligase activity involved in mitotic cell cycle // not recorded /// NM_017…	NM_017282 // GO:0005634 // nucleus // inferred from electronic annotation /// NM_017282 // GO:0005737 // cytoplasm // inferred from electronic annotation /// NM_017282 // GO:0019773 // proteasome core complex, alpha-subunit complex // inferred from electronic annotation /// ENSRNOT00000026928 // GO:0005634 // nucleus // inferred from electronic annotation /// ENSRNOT00000026928 // GO:0005737 // c…	NM_017282 // GO:0004298 // threonine-type endopeptidase activity // inferred from electronic annotation /// NM_017282 // GO:0005515 // protein binding // not recorded /// NM_017282 // GO:0008233 // peptidase activity // inferred from electronic annotation /// ENSRNOT00000026928 // GO:0004298 // threonine-type endopeptidase activity // inferred from electronic annotation /// ENSRNOT00000026928 // …	proteolysis/UPS
10824884	proteasome (prosome, macropain) subunit, beta type 4	Psmb4	1.21538	0.600738	2.14871	0.00526138	1.80584	0.012845	NM_031629 // GO:0002862 // negative regulation of inflammatory response to antigenic stimulus // not recorded /// NM_031629 // GO:0031145 // anaphase-promoting complex-dependent proteasomal ubiquitin-dependent protein catabolic process // not recorded /// NM_031629 // GO:0051436 // negative regulation of ubiquitin-protein ligase activity involved in mitotic cell cycle // not recorded /// NM_03162…	NM_031629 // GO:0005634 // nucleus // inferred from electronic annotation /// NM_031629 // GO:0005737 // cytoplasm // inferred from electronic annotation /// NM_031629 // GO:0005737 // cytoplasm // not recorded /// NM_031629 // GO:0005813 // centrosome // inferred from electronic annotation /// NM_031629 // GO:0005813 // centrosome // not recorded /// NM_031629 // GO:0005839 // proteasome core co…	NM_031629 // GO:0001530 // lipopolysaccharide binding // not recorded /// NM_031629 // GO:0004298 // threonine-type endopeptidase activity // inferred from electronic annotation /// NM_031629 // GO:0008233 // peptidase activity // inferred from electronic annotation /// L17127 // GO:0001530 // lipopolysaccharide binding // not recorded /// L17127 // GO:0004298 // threonine-type endopeptidase acti…	proteolysis/UPS
10824914	proteasome (prosome, macropain) 26S subunit, non-ATPase, 4	Psmd4	1.36347	0.295898	2.21373	0.00257829	1.52587	0.0581597	NM_031331 // GO:0006281 // DNA repair // inferred from electronic annotation /// NM_031331 // GO:0031145 // anaphase-promoting complex-dependent proteasomal ubiquitin-dependent protein catabolic process // not recorded /// NM_031331 // GO:0042044 // fluid transport // non-traceable author statement /// NM_031331 // GO:0045449 // regulation of transcription // inferred from electronic annotation /…	NM_031331 // GO:0000502 // proteasome complex // inferred from electronic annotation /// NM_031331 // GO:0005737 // cytoplasm // inferred from direct assay /// ENSRNOT00000028589 // GO:0000502 // proteasome complex // inferred from electronic annotation /// ENSRNOT00000028589 // GO:0005737 // cytoplasm // inferred from direct assay /// AB017188 // GO:0000502 // proteasome complex // inferred from…	NM_031331 // GO:0005515 // protein binding // not recorded /// NM_031331 // GO:0008270 // zinc ion binding // inferred from electronic annotation /// ENSRNOT00000028589 // GO:0005515 // protein binding // not recorded /// ENSRNOT00000028589 // GO:0008270 // zinc ion binding // inferred from electronic annotation /// AB017188 // GO:0005515 // protein binding // not recorded /// AB017188 // GO:0008…	proteolysis/UPS
10826517	ubiquitin specific peptidase 53	Usp53	1.31308	0.298603	2.15546	0.00112163	1.68185	0.00962584	NM_001106468 // GO:0006511 // ubiquitin-dependent protein catabolic process // inferred from electronic annotation /// ENSRNOT00000019684 // GO:0006511 // ubiquitin-dependent protein catabolic process // inferred from electronic annotation /// ENSRNOT00000066581 // GO:0006511 // ubiquitin-dependent protein catabolic process // inferred from electronic annotation	---	NM_001106468 // GO:0004221 // ubiquitin thiolesterase activity // inferred from electronic annotation /// NM_001106468 // GO:0004221 // ubiquitin thiolesterase activity // not recorded /// ENSRNOT00000019684 // GO:0004221 // ubiquitin thiolesterase activity // inferred from electronic annotation /// ENSRNOT00000019684 // GO:0004221 // ubiquitin thiolesterase activity // not recorded /// ENSRNOT00…	proteolysis/UPS
10828357	proteasome (prosome, macropain) subunit, beta type 9 (large multifunctional peptidase 2)	Psmb9	1.07548	0.928807	1.90886	0.123617	5.78225	1.44176e-05	NM_012708 // GO:0006955 // immune response // inferred from electronic annotation /// NM_012708 // GO:0019882 // antigen processing and presentation // inferred from electronic annotation /// NM_012708 // GO:0019882 // antigen processing and presentation // not recorded /// NM_012708 // GO:0031145 // anaphase-promoting complex-dependent proteasomal ubiquitin-dependent protein catabolic process //…	NM_012708 // GO:0005634 // nucleus // inferred from electronic annotation /// NM_012708 // GO:0005737 // cytoplasm // inferred from electronic annotation /// NM_012708 // GO:0005839 // proteasome core complex // inferred from electronic annotation /// ENSRNOT00000000532 // GO:0005634 // nucleus // inferred from electronic annotation /// ENSRNOT00000000532 // GO:0005737 // cytoplasm // inferred fr…	NM_012708 // GO:0004298 // threonine-type endopeptidase activity // inferred from electronic annotation /// NM_012708 // GO:0008233 // peptidase activity // inferred from electronic annotation /// ENSRNOT00000000532 // GO:0004298 // threonine-type endopeptidase activity // inferred from electronic annotation /// ENSRNOT00000000532 // GO:0008233 // peptidase activity // inferred from electronic an…	proteolysis/UPS
10835268	ubiquitin specific peptidase 20	Usp20	1.31022	0.372386	3.34136	2.38364e-05	2.92904	1.77677e-05	NM_001107827 // GO:0006511 // ubiquitin-dependent protein catabolic process // inferred from electronic annotation /// NM_001107827 // GO:0008277 // regulation of G-protein coupled receptor protein signaling pathway // not recorded /// NM_001107827 // GO:0016579 // protein deubiquitination // not recorded /// NM_001107827 // GO:0070536 // protein K63-linked deubiquitination // not recorded /// NM…	---	NM_001107827 // GO:0001664 // G-protein-coupled receptor binding // not recorded /// NM_001107827 // GO:0004197 // cysteine-type endopeptidase activity // not recorded /// NM_001107827 // GO:0004221 // ubiquitin thiolesterase activity // inferred from electronic annotation /// NM_001107827 // GO:0004221 // ubiquitin thiolesterase activity // not recorded /// NM_001107827 // GO:0008270 // zinc ion…	proteolysis/UPS
10844587	proteasome (prosome, macropain) 26S subunit, non-ATPase, 5	Psmd5	1.42859	0.283139	1.68115	0.0779908	2.00767	0.00675889	NM_001106569 // GO:0031145 // anaphase-promoting complex-dependent proteasomal ubiquitin-dependent protein catabolic process // not recorded /// NM_001106569 // GO:0051436 // negative regulation of ubiquitin-protein ligase activity involved in mitotic cell cycle // not recorded /// NM_001106569 // GO:0051437 // positive regulation of ubiquitin-protein ligase activity involved in mitotic cell cycl…	NM_001106569 // GO:0000502 // proteasome complex // inferred from electronic annotation /// ENSRNOT00000025433 // GO:0000502 // proteasome complex // inferred from electronic annotation /// BC166850 // GO:0000502 // proteasome complex // inferred from electronic annotation /// ENSRNOT00000065117 // GO:0000502 // proteasome complex // inferred from electronic annotation	NM_001106569 // GO:0005488 // binding // inferred from electronic annotation /// NM_001106569 // GO:0005515 // protein binding // not recorded /// ENSRNOT00000025433 // GO:0005488 // binding // inferred from electronic annotation /// ENSRNOT00000025433 // GO:0005515 // protein binding // not recorded /// BC166850 // GO:0005488 // binding // inferred from electronic annotation /// BC166850 // GO:0…	proteolysis/UPS
10845635	proteasome (prosome, macropain) 26S subunit, non-ATPase, 14	Psmd14	1.43888	0.108634	2.00159	0.00161041	1.74933	0.00348652	NM_001025689 // GO:0031145 // anaphase-promoting complex-dependent proteasomal ubiquitin-dependent protein catabolic process // not recorded /// NM_001025689 // GO:0051436 // negative regulation of ubiquitin-protein ligase activity involved in mitotic cell cycle // not recorded /// NM_001025689 // GO:0051437 // positive regulation of ubiquitin-protein ligase activity involved in mitotic cell cycl…	NM_001025689 // GO:0000502 // proteasome complex // inferred from electronic annotation /// BC097427 // GO:0000502 // proteasome complex // inferred from electronic annotation /// ENSRNOT00000006605 // GO:0000502 // proteasome complex // inferred from electronic annotation	NM_001025689 // GO:0005515 // protein binding // inferred from electronic annotation /// NM_001025689 // GO:0005515 // protein binding // not recorded /// NM_001025689 // GO:0008538 // proteasome activator activity // not recorded /// NM_001025689 // GO:0070628 // proteasome binding // not recorded /// BC097427 // GO:0005515 // protein binding // inferred from electronic annotation /// BC097427 /…	proteolysis/UPS
10852115	ubiquitin carboxyl-terminal esterase L3 (ubiquitin thiolesterase)	Uchl3	1.03476	0.880422	2.07586	1.12992e-06	1.98941	2.71688e-07	NM_001110165 // GO:0006511 // ubiquitin-dependent protein catabolic process // inferred from electronic annotation /// AB043959 // GO:0006511 // ubiquitin-dependent protein catabolic process // inferred from electronic annotation /// ENSRNOT00000012842 // GO:0006511 // ubiquitin-dependent protein catabolic process // inferred from electronic annotation /// ENSRNOT00000028960 // GO:0006511 // ubiq…	NM_001110165 // GO:0005622 // intracellular // inferred from electronic annotation /// NM_001110165 // GO:0005737 // cytoplasm // inferred from electronic annotation /// AB043959 // GO:0005622 // intracellular // inferred from electronic annotation /// AB043959 // GO:0005737 // cytoplasm // inferred from electronic annotation /// ENSRNOT00000012842 // GO:0005622 // intracellular // inferred from …	NM_001110165 // GO:0004221 // ubiquitin thiolesterase activity // inferred from electronic annotation /// NM_001110165 // GO:0008233 // peptidase activity // inferred from electronic annotation /// NM_001110165 // GO:0008234 // cysteine-type peptidase activity // inferred from electronic annotation /// AB043959 // GO:0004221 // ubiquitin thiolesterase activity // inferred from electronic annotati…	proteolysis/UPS
10858370	ubiquitin specific peptidase 18	Usp18	-1.52859	0.525928	-1.03546	0.962085	2.83341	0.0199286	NM_001014058 // GO:0006511 // ubiquitin-dependent protein catabolic process // inferred from electronic annotation /// NM_001014058 // GO:0032020 // ISG15-protein conjugation // inferred from electronic annotation /// NM_001014058 // GO:0032020 // ISG15-protein conjugation // not recorded /// ENSRNOT00000056174 // GO:0006511 // ubiquitin-dependent protein catabolic process // inferred from electr…	NM_001014058 // GO:0005634 // nucleus // not recorded /// ENSRNOT00000056174 // GO:0005634 // nucleus // not recorded /// BC079101 // GO:0005634 // nucleus // not recorded	NM_001014058 // GO:0004221 // ubiquitin thiolesterase activity // inferred from electronic annotation /// NM_001014058 // GO:0008233 // peptidase activity // inferred from electronic annotation /// NM_001014058 // GO:0008234 // cysteine-type peptidase activity // inferred from electronic annotation /// NM_001014058 // GO:0019785 // ISG15-specific protease activity // inferred from electronic anno…	proteolysis/UPS
10865531	ubiquitin specific peptidase 5 (isopeptidase T)	Usp5	1.25797	0.248781	1.99489	0.000239179	2.02364	3.84974e-05	NM_001106619 // GO:0006511 // ubiquitin-dependent protein catabolic process // inferred from electronic annotation /// ENSRNOT00000020785 // GO:0006511 // ubiquitin-dependent protein catabolic process // inferred from electronic annotation	---	NM_001106619 // GO:0004221 // ubiquitin thiolesterase activity // inferred from electronic annotation /// NM_001106619 // GO:0005515 // protein binding // not recorded /// NM_001106619 // GO:0008270 // zinc ion binding // inferred from electronic annotation /// ENSRNOT00000020785 // GO:0004221 // ubiquitin thiolesterase activity // inferred from electronic annotation /// ENSRNOT00000020785 // GO:…	proteolysis/UPS
10872266	ring finger protein 19B	Rnf19b	1.18794	0.392693	2.46048	4.46662e-06	2.76561	5.94445e-08	---	---	NM_001108003 // GO:0005515 // protein binding // inferred from electronic annotation /// NM_001108003 // GO:0005515 // protein binding // not recorded /// NM_001108003 // GO:0008270 // zinc ion binding // inferred from electronic annotation /// ENSRNOT00000000135 // GO:0005515 // protein binding // inferred from electronic annotation /// ENSRNOT00000000135 // GO:0005515 // protein binding // not …	proteolysis/UPS
10872770	tripartite motif-containing 63	Trim63	2.79728	0.00721108	3.44393	0.00165858	2.1622	0.0207453	NM_080903 // GO:0006936 // muscle contraction // inferred from direct assay /// NM_080903 // GO:0043161 // proteasomal ubiquitin-dependent protein catabolic process // not recorded /// ENSRNOT00000067524 // GO:0006936 // muscle contraction // inferred from direct assay /// ENSRNOT00000067524 // GO:0043161 // proteasomal ubiquitin-dependent protein catabolic process // not recorded /// AY059627 //…	NM_080903 // GO:0005622 // intracellular // inferred from electronic annotation /// NM_080903 // GO:0005634 // nucleus // inferred from electronic annotation /// NM_080903 // GO:0005737 // cytoplasm // inferred from electronic annotation /// NM_080903 // GO:0005737 // cytoplasm // not recorded /// NM_080903 // GO:0043292 // contractile fiber // inferred from direct assay /// ENSRNOT00000067524 //…	NM_080903 // GO:0004842 // ubiquitin-protein ligase activity // inferred from expression pattern /// NM_080903 // GO:0004842 // ubiquitin-protein ligase activity // not recorded /// NM_080903 // GO:0005515 // protein binding // inferred from electronic annotation /// NM_080903 // GO:0005515 // protein binding // not recorded /// NM_080903 // GO:0008270 // zinc ion binding // inferred from electro…	proteolysis/UPS
10881740	ubiquitination factor E4B	Ube4b	1.70971	0.0517056	2.35588	0.00180203	1.75756	0.0160606	ENSRNOT00000055572 // GO:0000209 // protein polyubiquitination // not recorded /// ENSRNOT00000055572 // GO:0006511 // ubiquitin-dependent protein catabolic process // inferred from electronic annotation /// ENSRNOT00000055572 // GO:0006915 // apoptosis // not recorded /// ENSRNOT00000055572 // GO:0009411 // response to UV // not recorded /// ENSRNOT00000055572 // GO:0016567 // protein ubiquitina…	ENSRNOT00000055572 // GO:0000151 // ubiquitin ligase complex // inferred from electronic annotation /// ENSRNOT00000055572 // GO:0005634 // nucleus // not recorded	ENSRNOT00000055572 // GO:0004842 // ubiquitin-protein ligase activity // not recorded /// ENSRNOT00000055572 // GO:0005515 // protein binding // inferred from electronic annotation /// ENSRNOT00000055572 // GO:0005515 // protein binding // not recorded /// ENSRNOT00000055572 // GO:0034450 // ubiquitin-ubiquitin ligase activity // inferred from electronic annotation /// ENSRNOT00000055572 // GO:00…	proteolysis/UPS
10903896	F-box protein 32	Fbxo32	1.91763	0.000111476	2.13752	2.57168e-05	1.76015	0.000190472	NM_133521 // GO:0006511 // ubiquitin-dependent protein catabolic process // traceable author statement /// NM_133521 // GO:0016567 // protein ubiquitination // inferred from physical interaction /// ENSRNOT00000010361 // GO:0006511 // ubiquitin-dependent protein catabolic process // traceable author statement /// ENSRNOT00000010361 // GO:0016567 // protein ubiquitination // inferred from physical…	NM_133521 // GO:0019005 // SCF ubiquitin ligase complex // inferred from physical interaction /// ENSRNOT00000010361 // GO:0019005 // SCF ubiquitin ligase complex // inferred from physical interaction /// AY059628 // GO:0019005 // SCF ubiquitin ligase complex // inferred from physical interaction /// ENSRNOT00000056983 // GO:0019005 // SCF ubiquitin ligase complex // inferred from physical intera…	NM_133521 // GO:0004842 // ubiquitin-protein ligase activity // traceable author statement /// NM_133521 // GO:0005515 // protein binding // not recorded /// ENSRNOT00000010361 // GO:0004842 // ubiquitin-protein ligase activity // traceable author statement /// ENSRNOT00000010361 // GO:0005515 // protein binding // not recorded /// AY059628 // GO:0004842 // ubiquitin-protein ligase activity // tr…	proteolysis/UPS
10910123	proteasome (prosome, macropain) subunit, alpha type 4	Psma4	1.40475	0.299517	2.80901	0.00053528	1.98433	0.006566	NM_017281 // GO:0006511 // ubiquitin-dependent protein catabolic process // inferred from electronic annotation /// NM_017281 // GO:0031145 // anaphase-promoting complex-dependent proteasomal ubiquitin-dependent protein catabolic process // not recorded /// NM_017281 // GO:0051436 // negative regulation of ubiquitin-protein ligase activity involved in mitotic cell cycle // not recorded /// NM_017…	NM_017281 // GO:0005634 // nucleus // inferred from electronic annotation /// NM_017281 // GO:0005737 // cytoplasm // inferred from electronic annotation /// NM_017281 // GO:0019773 // proteasome core complex, alpha-subunit complex // inferred from electronic annotation /// ENSRNOT00000018173 // GO:0005634 // nucleus // inferred from electronic annotation /// ENSRNOT00000018173 // GO:0005737 // c…	NM_017281 // GO:0004298 // threonine-type endopeptidase activity // inferred from electronic annotation /// NM_017281 // GO:0005515 // protein binding // not recorded /// NM_017281 // GO:0008233 // peptidase activity // inferred from electronic annotation /// NM_017281 // GO:0042802 // identical protein binding // inferred from electronic annotation /// NM_017281 // GO:0042802 // identical protei…	proteolysis/UPS
10821650	F-box protein 4	Fbxo4	1.34016	0.385652	2.17241	0.00651358	1.85794	0.0124133	---	---	NM_001107672 // GO:0005515 // protein binding // not recorded /// ENSRNOT00000020925 // GO:0005515 // protein binding // not recorded	proteolysis/UPS/E3 ligase
10875698	WW domain containing E3 ubiquitin protein ligase 1	Wwp1	-1.31471	0.177328	-2.62004	7.3699e-06	-2.71198	4.98543e-07	NM_001024757 // GO:0006464 // protein modification process // inferred from electronic annotation /// NM_001024757 // GO:0016481 // negative regulation of transcription // inferred from electronic annotation /// NM_001024757 // GO:0016481 // negative regulation of transcription // not recorded /// ENSRNOT00000009047 // GO:0006464 // protein modification process // inferred from electronic annotat…	NM_001024757 // GO:0005622 // intracellular // inferred from electronic annotation /// ENSRNOT00000009047 // GO:0005622 // intracellular // inferred from electronic annotation /// BC097386 // GO:0005622 // intracellular // inferred from electronic annotation	NM_001024757 // GO:0005515 // protein binding // inferred from electronic annotation /// NM_001024757 // GO:0005515 // protein binding // not recorded /// NM_001024757 // GO:0016874 // ligase activity // inferred from electronic annotation /// NM_001024757 // GO:0016881 // acid-amino acid ligase activity // inferred from electronic annotation /// ENSRNOT00000009047 // GO:0005515 // protein bindin…	proteolysis/UPS/negative regulation of transcription
10864459	PDZ domain containing RING finger 3	Pdzrn3	-1.32982	0.310071	-2.16116	0.00196037	-1.90004	0.00316077	---	---	ENSRNOT00000039201 // GO:0005515 // protein binding // inferred from electronic annotation /// ENSRNOT00000039201 // GO:0008270 // zinc ion binding // inferred from electronic annotation /// ENSRNOT00000039201 // GO:0046872 // metal ion binding // inferred from electronic annotation /// ENSRNOT00000008032 // GO:0005515 // protein binding // inferred from electronic annotation /// ENSRNOT000000080…	proteolysis/UPS/ubiquitination of MUSK, endocytosis and lysosomal degradation
10831595	proteasome (prosome, macropain) subunit, beta type 8 (large multifunctional peptidase 7)	Psmb8	1.05281	0.923031	1.32752	0.326015	2.29424	0.00068349	NM_080767 // GO:0006955 // immune response // inferred from electronic annotation /// NM_080767 // GO:0019882 // antigen processing and presentation // not recorded /// NM_080767 // GO:0019882 // antigen processing and presentation // non-traceable author statement /// NM_080767 // GO:0031145 // anaphase-promoting complex-dependent proteasomal ubiquitin-dependent protein catabolic process // not …	NM_080767 // GO:0005634 // nucleus // inferred from electronic annotation /// NM_080767 // GO:0005737 // cytoplasm // inferred from electronic annotation /// NM_080767 // GO:0005839 // proteasome core complex // traceable author statement /// ENSRNOT00000000528 // GO:0005634 // nucleus // inferred from electronic annotation /// ENSRNOT00000000528 // GO:0005737 // cytoplasm // inferred from electr…	NM_080767 // GO:0004298 // threonine-type endopeptidase activity // inferred from electronic annotation /// NM_080767 // GO:0005515 // protein binding // not recorded /// NM_080767 // GO:0008233 // peptidase activity // inferred from electronic annotation /// ENSRNOT00000000528 // GO:0004298 // threonine-type endopeptidase activity // inferred from electronic annotation /// ENSRNOT00000000528 // …	proteolysis/UPS;E3 ubiquitin-protein ligase degradation of SOCS1
10726255	carboxypeptidase X (M14 family), member 2	Cpxm2	-1.48372	0.526408	-3.87226	0.00513842	-2.10757	0.0701644	NM_001106306 // GO:0006508 // proteolysis // inferred from electronic annotation /// NM_001106306 // GO:0006508 // proteolysis // not recorded /// NM_001106306 // GO:0007155 // cell adhesion // inferred from electronic annotation /// ENSRNOT00000051853 // GO:0006508 // proteolysis // inferred from electronic annotation /// ENSRNOT00000051853 // GO:0006508 // proteolysis // not recorded /// ENSRNO…	NM_001106306 // GO:0005615 // extracellular space // not recorded /// ENSRNOT00000051853 // GO:0005615 // extracellular space // not recorded	NM_001106306 // GO:0004180 // carboxypeptidase activity // not recorded /// NM_001106306 // GO:0004181 // metallocarboxypeptidase activity // inferred from electronic annotation /// NM_001106306 // GO:0008270 // zinc ion binding // inferred from electronic annotation /// ENSRNOT00000051853 // GO:0004180 // carboxypeptidase activity // not recorded /// ENSRNOT00000051853 // GO:0004181 // metalloca…	proteolysis
10801557	laeverin	Lvrn	2.11628	0.0122956	1.32992	0.383641	1.4273	0.16272	ENSRNOT00000039733 // GO:0006508 // proteolysis // inferred from electronic annotation	---	ENSRNOT00000039733 // GO:0008237 // metallopeptidase activity // inferred from electronic annotation /// ENSRNOT00000039733 // GO:0008270 // zinc ion binding // inferred from electronic annotation	proteolysis
10854327	carboxypeptidase A1	Cpa1	-3.09002	3.46002e-06	-3.66158	6.70268e-07	-3.74106	3.77571e-08	NM_016998 // GO:0006508 // proteolysis // inferred from direct assay /// NM_016998 // GO:0051603 // proteolysis involved in cellular protein catabolic process // traceable author statement /// ENSRNOT00000014465 // GO:0006508 // proteolysis // inferred from direct assay /// ENSRNOT00000014465 // GO:0051603 // proteolysis involved in cellular protein catabolic process // traceable author statement	NM_016998 // GO:0005576 // extracellular region // inferred from electronic annotation /// NM_016998 // GO:0005615 // extracellular space // inferred from electronic annotation /// NM_016998 // GO:0005615 // extracellular space // not recorded /// NM_016998 // GO:0005625 // soluble fraction // inferred from direct assay /// ENSRNOT00000014465 // GO:0005576 // extracellular region // inferred from…	NM_016998 // GO:0004181 // metallocarboxypeptidase activity // inferred from electronic annotation /// NM_016998 // GO:0008233 // peptidase activity // inferred from electronic annotation /// NM_016998 // GO:0008237 // metallopeptidase activity // inferred from electronic annotation /// NM_016998 // GO:0008238 // exopeptidase activity // inferred from direct assay /// NM_016998 // GO:0008270 // z…	proteolysis
10888250	prolyl endopeptidase-like	Prepl	-1.60212	0.12473	-3.23168	0.000152639	-1.90232	0.011145	NM_001010951 // GO:0006508 // proteolysis // inferred from electronic annotation /// ENSRNOT00000061826 // GO:0006508 // proteolysis // inferred from electronic annotation /// BC089111 // GO:0006508 // proteolysis // inferred from electronic annotation /// ENSRNOT00000009660 // GO:0006508 // proteolysis // inferred from electronic annotation /// ENSRNOT00000066503 // GO:0006508 // proteolysis // …	---	NM_001010951 // GO:0004252 // serine-type endopeptidase activity // inferred from electronic annotation /// ENSRNOT00000061826 // GO:0004252 // serine-type endopeptidase activity // inferred from electronic annotation /// BC089111 // GO:0004252 // serine-type endopeptidase activity // inferred from electronic annotation /// ENSRNOT00000009660 // GO:0004252 // serine-type endopeptidase activity //…	proteolysis
10900735	complement factor D (adipsin)	Cfd	1.6054	0.122675	1.38676	0.288939	2.06293	0.00468562	NM_001077642 // GO:0006508 // proteolysis // inferred from electronic annotation /// NM_001077642 // GO:0006957 // complement activation, alternative pathway // inferred from electronic annotation /// NM_001077642 // GO:0006957 // complement activation, alternative pathway // not recorded /// NM_001077642 // GO:0007219 // Notch signaling pathway // inferred from mutant phenotype /// ENSRNOT000000…	NM_001077642 // GO:0005576 // extracellular region // inferred from electronic annotation /// NM_001077642 // GO:0005576 // extracellular region // not recorded /// NM_001077642 // GO:0005615 // extracellular space // inferred from direct assay /// NM_001077642 // GO:0031093 // platelet alpha granule lumen // not recorded /// ENSRNOT00000015029 // GO:0005576 // extracellular region // inferred fr…	NM_001077642 // GO:0004175 // endopeptidase activity // inferred from direct assay /// NM_001077642 // GO:0004252 // serine-type endopeptidase activity // traceable author statement /// NM_001077642 // GO:0008233 // peptidase activity // inferred from electronic annotation /// ENSRNOT00000015029 // GO:0004175 // endopeptidase activity // inferred from direct assay /// ENSRNOT00000015029 // GO:000…	proteolysis
10834875	DEAD (Asp-Glu-Ala-Asp) box polypeptide 31	Ddx31	1.54803	0.0962588	2.64902	0.000238584	2.03036	0.00168187	NM_001107824 // GO:0006508 // proteolysis // inferred from electronic annotation /// ENSRNOT00000064323 // GO:0006508 // proteolysis // inferred from electronic annotation /// BC160917 // GO:0006508 // proteolysis // inferred from electronic annotation /// ENSRNOT00000038970 // GO:0006508 // proteolysis // inferred from electronic annotation	---	NM_001107824 // GO:0000166 // nucleotide binding // inferred from electronic annotation /// NM_001107824 // GO:0003676 // nucleic acid binding // inferred from electronic annotation /// NM_001107824 // GO:0004386 // helicase activity // inferred from electronic annotation /// NM_001107824 // GO:0005524 // ATP binding // inferred from electronic annotation /// NM_001107824 // GO:0008026 // ATP-dep…	proteolysis
10830654	prolyl endopeptidase	Prep	1.27206	0.204866	2.06719	0.000100816	1.65562	0.00126553	NM_031324 // GO:0006508 // proteolysis // inferred from direct assay /// ENSRNOT00000000360 // GO:0006508 // proteolysis // inferred from direct assay /// AB012759 // GO:0006508 // proteolysis // inferred from direct assay	NM_031324 // GO:0005634 // nucleus // inferred from electronic annotation /// NM_031324 // GO:0005634 // nucleus // not recorded /// NM_031324 // GO:0005737 // cytoplasm // inferred from electronic annotation /// NM_031324 // GO:0005737 // cytoplasm // not recorded /// NM_031324 // GO:0005829 // cytosol // inferred from direct assay /// ENSRNOT00000000360 // GO:0005634 // nucleus // inferred from…	NM_031324 // GO:0004175 // endopeptidase activity // inferred from direct assay /// NM_031324 // GO:0004252 // serine-type endopeptidase activity // inferred from electronic annotation /// NM_031324 // GO:0008233 // peptidase activity // inferred from electronic annotation /// NM_031324 // GO:0042277 // peptide binding // inferred from direct assay /// ENSRNOT00000000360 // GO:0004175 // endopept…	proteolysis
10840607	similar to Dipeptidyl-peptidase 3 (Dipeptidyl-peptidase III) (DPP III) (Dipeptidyl aminopeptidase III) (Dipeptidyl arylamidase III) /// dipeptidylpeptidase 3	LOC678760 /// Dpp3	1.40086	0.202942	2.49502	0.000321603	2.16132	0.000503447	NM_053748 // GO:0006508 // proteolysis // inferred from direct assay /// BC107673 // GO:0006508 // proteolysis // inferred from direct assay /// ENSRNOT00000007288 // GO:0006508 // proteolysis // inferred from electronic annotation	NM_053748 // GO:0005737 // cytoplasm // inferred from electronic annotation /// BC107673 // GO:0005737 // cytoplasm // inferred from electronic annotation /// ENSRNOT00000007288 // GO:0005737 // cytoplasm // inferred from electronic annotation	NM_053748 // GO:0004177 // aminopeptidase activity // inferred from electronic annotation /// NM_053748 // GO:0008233 // peptidase activity // inferred from electronic annotation /// NM_053748 // GO:0008237 // metallopeptidase activity // inferred from electronic annotation /// NM_053748 // GO:0008239 // dipeptidyl-peptidase activity // inferred from electronic annotation /// NM_053748 // GO:0008…	proteolysis
10723413	family with sequence similarity 108, member C1 /// aryl hydrocarbon receptor nuclear translocator 2	Fam108c1 /// Arnt2	1.00756	0.987585	2.20945	0.000747856	1.67668	0.00941037	NM_001100736 // GO:0006508 // proteolysis // inferred from electronic annotation /// NM_012781 // GO:0001666 // response to hypoxia // inferred from expression pattern /// NM_012781 // GO:0001666 // response to hypoxia // not recorded /// NM_012781 // GO:0001701 // in utero embryonic development // not recorded /// NM_012781 // GO:0007417 // central nervous system development // not recorded /// …	NM_012781 // GO:0005634 // nucleus // inferred from direct assay /// NM_012781 // GO:0005634 // nucleus // not recorded /// NM_012781 // GO:0005667 // transcription factor complex // not recorded /// ENSRNOT00000017636 // GO:0005634 // nucleus // inferred from direct assay /// ENSRNOT00000017636 // GO:0005634 // nucleus // not recorded /// ENSRNOT00000017636 // GO:0005667 // transcription factor …	NM_001100736 // GO:0008236 // serine-type peptidase activity // inferred from electronic annotation /// NM_012781 // GO:0003677 // DNA binding // not recorded /// NM_012781 // GO:0003700 // transcription factor activity // not recorded /// NM_012781 // GO:0017162 // aryl hydrocarbon receptor binding // not recorded /// NM_012781 // GO:0030528 // transcription regulator activity // not recorded //…	proteolysis //response to hypoxia
10828854	peptidase inhibitor 16	Pi16	-1.72085	0.25855	-6.1914	8.2202e-05	-4.8118	0.000100994	---	NM_001170481 // GO:0005576 // extracellular region // inferred from electronic annotation /// BC100265 // GO:0005576 // extracellular region // inferred from electronic annotation /// ENSRNOT00000000632 // GO:0005576 // extracellular region // inferred from electronic annotation	---	proteolysis/protease inhibitor
10929288	serine (or cysteine) peptidase inhibitor, clade E, member 2	Serpine2	-2.09124	0.0151059	-3.41992	0.000139871	-2.73261	0.000316931	---	---	NM_019197 // GO:0004867 // serine-type endopeptidase inhibitor activity // traceable author statement /// NM_019197 // GO:0008233 // peptidase activity // inferred from electronic annotation /// ENSRNOT00000020919 // GO:0004867 // serine-type endopeptidase inhibitor activity // traceable author statement /// ENSRNOT00000020919 // GO:0008233 // peptidase activity // inferred from electronic annota…	proteolysis/protease inhibitor
10794836	serine (or cysteine) peptidase inhibitor, clade B, member 6a	Serpinb6a	1.17046	0.540371	1.56458	0.0223556	2.02476	0.000136412	---	---	NM_199085 // GO:0004867 // serine-type endopeptidase inhibitor activity // inferred from electronic annotation /// NM_199085 // GO:0005515 // protein binding // not recorded /// ENSRNOT00000024161 // GO:0004867 // serine-type endopeptidase inhibitor activity // inferred from electronic annotation /// ENSRNOT00000024161 // GO:0005515 // protein binding // not recorded /// BC060594 // GO:0004867 //…	proteolysis/protease inhibitor
10706488	kallikrein 1-like peptidase	Klk1l	1.22602	0.625695	7.00986	2.47682e-07	17.4566	4.88549e-11	NM_012593 // GO:0006508 // proteolysis // inferred from electronic annotation	---	NM_012593 // GO:0003824 // catalytic activity // inferred from electronic annotation /// NM_012593 // GO:0004252 // serine-type endopeptidase activity // inferred from electronic annotation /// NM_012593 // GO:0008233 // peptidase activity // inferred from electronic annotation	proteolysis/proteases
10744939	serine (or cysteine) peptidase inhibitor, clade F, member 1	Serpinf1	-1.19845	0.782524	-2.44309	0.0260495	-1.14122	0.721607	NM_177927 // GO:0001822 // kidney development // inferred from expression pattern /// NM_177927 // GO:0007568 // aging // inferred from expression pattern /// NM_177927 // GO:0007614 // short-term memory // inferred from direct assay /// NM_177927 // GO:0016525 // negative regulation of angiogenesis // not recorded /// NM_177927 // GO:0016525 // negative regulation of angiogenesis // traceable au…	NM_177927 // GO:0005575 // cellular_component // no biological data available /// NM_177927 // GO:0005576 // extracellular region // inferred from electronic annotation /// NM_177927 // GO:0005576 // extracellular region // not recorded /// NM_177927 // GO:0005615 // extracellular space // inferred from electronic annotation /// NM_177927 // GO:0005615 // extracellular space // not recorded /// E…	NM_177927 // GO:0004867 // serine-type endopeptidase inhibitor activity // inferred from electronic annotation /// NM_177927 // GO:0004867 // serine-type endopeptidase inhibitor activity // traceable author statement /// ENSRNOT00000004313 // GO:0004867 // serine-type endopeptidase inhibitor activity // inferred from electronic annotation /// ENSRNOT00000004313 // GO:0004867 // serine-type endope…	proteolysis/proteases
10732966	SRY (sex determining region Y)-box 30 /// a disintegrin and metallopeptidase domain 19 (meltrin beta)	Sox30 /// Adam19	-1.17719	0.773708	3.55875	0.000526982	5.30992	3.01183e-06	NM_001160228 // GO:0006508 // proteolysis // inferred from electronic annotation /// NM_001160228 // GO:0006509 // membrane protein ectodomain proteolysis // not recorded /// NM_001160228 // GO:0007507 // heart development // not recorded /// ENSRNOT00000008184 // GO:0006508 // proteolysis // inferred from electronic annotation /// ENSRNOT00000008184 // GO:0006509 // membrane protein ectodomain p…	ENSRNOT00000007978 // GO:0005634 // nucleus // inferred from electronic annotation /// ENSRNOT00000007978 // GO:0005634 // nucleus // not recorded /// ENSRNOT00000007978 // GO:0005730 // nucleolus // not recorded /// ENSRNOT00000007978 // GO:0005737 // cytoplasm // not recorded /// ENSRNOT00000007978 // GO:0043231 // intracellular membrane-bounded organelle // not recorded	NM_001160228 // GO:0004222 // metalloendopeptidase activity // inferred from electronic annotation /// NM_001160228 // GO:0008270 // zinc ion binding // inferred from electronic annotation /// ENSRNOT00000008184 // GO:0004222 // metalloendopeptidase activity // inferred from electronic annotation /// ENSRNOT00000008184 // GO:0008270 // zinc ion binding // inferred from electronic annotation /// E…	proteolysis/proteases/metalloproteins
10752839	ADAM metallopeptidase with thrombospondin type 1 motif, 1	Adamts1	2.19108	0.0203766	1.03614	0.93931	-1.25271	0.441602	NM_024400 // GO:0001542 // ovulation from ovarian follicle // inferred from electronic annotation /// NM_024400 // GO:0001542 // ovulation from ovarian follicle // not recorded /// NM_024400 // GO:0001822 // kidney development // inferred from electronic annotation /// NM_024400 // GO:0001822 // kidney development // not recorded /// NM_024400 // GO:0006508 // proteolysis // inferred from electro…	NM_024400 // GO:0005576 // extracellular region // inferred from electronic annotation /// NM_024400 // GO:0005604 // basement membrane // inferred from electronic annotation /// NM_024400 // GO:0005604 // basement membrane // not recorded /// NM_024400 // GO:0031012 // extracellular matrix // not recorded /// NM_024400 // GO:0031410 // cytoplasmic vesicle // inferred from electronic annotation /…	NM_024400 // GO:0004222 // metalloendopeptidase activity // inferred from electronic annotation /// NM_024400 // GO:0004222 // metalloendopeptidase activity // not recorded /// NM_024400 // GO:0005515 // protein binding // inferred from electronic annotation /// NM_024400 // GO:0005515 // protein binding // not recorded /// NM_024400 // GO:0008201 // heparin binding // inferred from electronic an…	proteolysis/proteases/metalloproteins
10833985	ADAMTS-like 4	Adamtsl4	1.02027	0.959318	-2.44783	2.07788e-05	-2.21147	1.6382e-05	NM_001034012 // GO:0030198 // extracellular matrix organization // not recorded /// NM_001034012 // GO:0043065 // positive regulation of apoptosis // not recorded /// NM_001034012 // GO:0043065 // positive regulation of apoptosis // inferred from sequence or structural similarity /// BC099119 // GO:0030198 // extracellular matrix organization // not recorded /// BC099119 // GO:0043065 // positive…	NM_001034012 // GO:0005576 // extracellular region // inferred from electronic annotation /// NM_001034012 // GO:0005614 // interstitial matrix // not recorded /// NM_001034012 // GO:0031012 // extracellular matrix // inferred from electronic annotation /// NM_001034012 // GO:0031012 // extracellular matrix // not recorded /// BC099119 // GO:0005576 // extracellular region // inferred from electr…	NM_001034012 // GO:0002020 // protease binding // not recorded /// NM_001034012 // GO:0002020 // protease binding // inferred from sequence or structural similarity /// NM_001034012 // GO:0004222 // metalloendopeptidase activity // inferred from electronic annotation /// NM_001034012 // GO:0005515 // protein binding // not recorded /// NM_001034012 // GO:0008233 // peptidase activity // inferred …	proteolysis/proteases/metalloproteins
10838312	metallophosphoesterase domain containing 2	Mpped2	-2.68003	0.0564942	-3.75707	0.00872838	-3.71012	0.00341117	---	---	NM_198778 // GO:0016787 // hydrolase activity // inferred from electronic annotation /// NM_198778 // GO:0046872 // metal ion binding // inferred from electronic annotation /// ENSRNOT00000065168 // GO:0016787 // hydrolase activity // inferred from electronic annotation /// ENSRNOT00000065168 // GO:0046872 // metal ion binding // inferred from electronic annotation /// ENSRNOT00000006458 // GO:00…	proteolysis/proteases/metalloproteins
10873203	endothelin converting enzyme 1	Ece1	1.27015	0.141359	-2.36268	1.92641e-06	-2.40181	1.33866e-07	NM_053596 // GO:0001666 // response to hypoxia // inferred from direct assay /// NM_053596 // GO:0001921 // positive regulation of receptor recycling // not recorded /// NM_053596 // GO:0006508 // proteolysis // inferred from direct assay /// NM_053596 // GO:0006915 // apoptosis // inferred from mutant phenotype /// NM_053596 // GO:0007507 // heart development // not recorded /// NM_053596 // GO:…	NM_053596 // GO:0005624 // membrane fraction // inferred from direct assay /// NM_053596 // GO:0005624 // membrane fraction // not recorded /// NM_053596 // GO:0005768 // endosome // not recorded /// NM_053596 // GO:0005794 // Golgi apparatus // not recorded /// NM_053596 // GO:0009897 // external side of plasma membrane // not recorded /// NM_053596 // GO:0016021 // integral to membrane // not r…	NM_053596 // GO:0004175 // endopeptidase activity // not recorded /// NM_053596 // GO:0004222 // metalloendopeptidase activity // inferred from electronic annotation /// NM_053596 // GO:0042803 // protein homodimerization activity // not recorded /// ENSRNOT00000067616 // GO:0004175 // endopeptidase activity // not recorded /// ENSRNOT00000067616 // GO:0004222 // metalloendopeptidase activity // …	proteolysis/proteases/metalloproteins
10893863	ADAMTS-like 5	Adamtsl5	-1.49919	0.0884084	-2.42867	0.000233011	-2.51863	2.81466e-05	---	NM_001108071 // GO:0031012 // extracellular matrix // inferred from electronic annotation /// ENSRNOT00000042159 // GO:0031012 // extracellular matrix // inferred from electronic annotation /// ENSRNOT00000060811 // GO:0031012 // extracellular matrix // inferred from electronic annotation	NM_001108071 // GO:0004222 // metalloendopeptidase activity // inferred from electronic annotation /// NM_001108071 // GO:0005515 // protein binding // inferred from electronic annotation /// ENSRNOT00000042159 // GO:0004222 // metalloendopeptidase activity // inferred from electronic annotation /// ENSRNOT00000042159 // GO:0005515 // protein binding // inferred from electronic annotation /// ENS…	proteolysis/proteases/metalloproteins/lacks the metalloprotease domain typical of that family
10705971	tubulin folding cofactor B	Tbcb	1.0707	0.826022	2.74867	2.88576e-06	2.13965	2.1267e-05	---	---	NM_001040180 // GO:0005515 // protein binding // inferred from electronic annotation /// NM_001040180 // GO:0005515 // protein binding // not recorded /// DQ447885 // GO:0005515 // protein binding // inferred from electronic annotation /// DQ447885 // GO:0005515 // protein binding // not recorded /// ENSRNOT00000028211 // GO:0005515 // protein binding // inferred from electronic annotation /// EN…	Chaperone/protein folder
10706009	heat shock protein, alpha-crystallin-related, B6	Hspb6	-1.14025	0.618098	-2.76631	3.88181e-06	-2.46614	2.72549e-06	NM_138887 // GO:0006937 // regulation of muscle contraction // inferred from expression pattern /// NM_138887 // GO:0009408 // response to heat // inferred from electronic annotation /// ENSRNOT00000028401 // GO:0006937 // regulation of muscle contraction // inferred from expression pattern /// ENSRNOT00000028401 // GO:0009408 // response to heat // inferred from electronic annotation /// D29960 …	---	NM_138887 // GO:0005212 // structural constituent of eye lens // inferred from electronic annotation /// NM_138887 // GO:0005515 // protein binding // not recorded /// NM_138887 // GO:0042803 // protein homodimerization activity // inferred from physical interaction /// ENSRNOT00000028401 // GO:0005212 // structural constituent of eye lens // inferred from electronic annotation /// ENSRNOT0000002…	Chaperone/protein folder
10756343	heat shock 105kDa/110kDa protein 1	Hsph1	-1.1305	0.687653	1.74501	0.00764969	2.09264	0.000155227	NM_001011901 // GO:0006950 // response to stress // inferred from electronic annotation /// NM_001011901 // GO:0051085 // chaperone mediated protein folding requiring cofactor // inferred from electronic annotation /// NM_001011901 // GO:0051085 // chaperone mediated protein folding requiring cofactor // not recorded /// ENSRNOT00000001201 // GO:0006950 // response to stress // inferred from elec…	NM_001011901 // GO:0005737 // cytoplasm // inferred from electronic annotation /// ENSRNOT00000001201 // GO:0005737 // cytoplasm // inferred from electronic annotation /// BC081945 // GO:0005737 // cytoplasm // inferred from electronic annotation /// ENSRNOT00000061259 // GO:0005737 // cytoplasm // inferred from electronic annotation	NM_001011901 // GO:0000166 // nucleotide binding // inferred from electronic annotation /// NM_001011901 // GO:0005515 // protein binding // inferred from electronic annotation /// NM_001011901 // GO:0005515 // protein binding // not recorded /// NM_001011901 // GO:0005524 // ATP binding // inferred from electronic annotation /// ENSRNOT00000001201 // GO:0000166 // nucleotide binding // inferred …	Chaperone/protein folder
10758930	heat shock protein B8	Hspb8	-1.00751	0.987593	2.45317	0.000218885	2.43646	5.0279e-05	NM_053612 // GO:0009408 // response to heat // inferred from electronic annotation /// ENSRNOT00000039275 // GO:0009408 // response to heat // inferred from electronic annotation /// BC061748 // GO:0009408 // response to heat // inferred from electronic annotation	NM_053612 // GO:0005622 // intracellular // not recorded /// ENSRNOT00000039275 // GO:0005622 // intracellular // not recorded /// BC061748 // GO:0005622 // intracellular // not recorded	NM_053612 // GO:0005515 // protein binding // not recorded /// NM_053612 // GO:0042802 // identical protein binding // not recorded /// ENSRNOT00000039275 // GO:0005515 // protein binding // not recorded /// ENSRNOT00000039275 // GO:0042802 // identical protein binding // not recorded /// BC061748 // GO:0005515 // protein binding // not recorded /// BC061748 // GO:0042802 // identical protein bin…	Chaperone/protein folder
10765557	prefoldin subunit 2	Pfdn2	1.24417	0.314428	2.07465	0.00024921	1.6847	0.00202467	NM_001109476 // GO:0006457 // protein folding // inferred from electronic annotation /// NM_001109476 // GO:0006457 // protein folding // not recorded /// BC158649 // GO:0006457 // protein folding // inferred from electronic annotation /// BC158649 // GO:0006457 // protein folding // not recorded /// ENSRNOT00000005346 // GO:0006457 // protein folding // inferred from electronic annotation /// EN…	NM_001109476 // GO:0016272 // prefoldin complex // inferred from electronic annotation /// BC158649 // GO:0016272 // prefoldin complex // inferred from electronic annotation /// ENSRNOT00000005346 // GO:0016272 // prefoldin complex // inferred from electronic annotation	NM_001109476 // GO:0005515 // protein binding // not recorded /// NM_001109476 // GO:0051082 // unfolded protein binding // inferred from electronic annotation /// BC158649 // GO:0005515 // protein binding // not recorded /// BC158649 // GO:0051082 // unfolded protein binding // inferred from electronic annotation /// ENSRNOT00000005346 // GO:0005515 // protein binding // not recorded /// ENSRNOT…	Chaperone/protein folder
10770313	chaperone, ABC1 activity of bc1 complex homolog (S. pombe)	Cabc1	-1.22355	0.782524	-3.62463	0.00441943	-4.5592	0.000269878	---	NM_001013185 // GO:0005739 // mitochondrion // inferred from electronic annotation /// NM_001013185 // GO:0005739 // mitochondrion // not recorded /// ENSRNOT00000030135 // GO:0005739 // mitochondrion // inferred from electronic annotation /// ENSRNOT00000030135 // GO:0005739 // mitochondrion // not recorded /// BC091388 // GO:0005739 // mitochondrion // inferred from electronic annotation /// BC…	NM_001013185 // GO:0000166 // nucleotide binding // inferred from electronic annotation /// NM_001013185 // GO:0005524 // ATP binding // inferred from electronic annotation /// NM_001013185 // GO:0016301 // kinase activity // inferred from electronic annotation /// NM_001013185 // GO:0016740 // transferase activity // inferred from electronic annotation /// ENSRNOT00000030135 // GO:0000166 // nuc…	Chaperone/protein folder
10782028	DnaJ (Hsp40) homolog, subfamily C, member 3	Dnajc3	1.51701	0.0487855	2.0636	0.000696944	1.29143	0.145857	NM_022232 // GO:0006986 // response to unfolded protein // inferred from electronic annotation /// ENSRNOT00000014182 // GO:0006986 // response to unfolded protein // inferred from electronic annotation /// AB017702 // GO:0006986 // response to unfolded protein // inferred from electronic annotation	NM_022232 // GO:0005737 // cytoplasm // inferred from electronic annotation /// NM_022232 // GO:0005737 // cytoplasm // not recorded /// NM_022232 // GO:0005783 // endoplasmic reticulum // inferred from electronic annotation /// ENSRNOT00000014182 // GO:0005737 // cytoplasm // inferred from electronic annotation /// ENSRNOT00000014182 // GO:0005737 // cytoplasm // not recorded /// ENSRNOT00000014…	NM_022232 // GO:0005488 // binding // inferred from electronic annotation /// NM_022232 // GO:0031072 // heat shock protein binding // inferred from electronic annotation /// ENSRNOT00000014182 // GO:0005488 // binding // inferred from electronic annotation /// ENSRNOT00000014182 // GO:0031072 // heat shock protein binding // inferred from electronic annotation /// AB017702 // GO:0005488 // bindi…	Chaperone/protein folder
10791472	peptidylprolyl isomerase A (cyclophilin A)	Ppia	1.11639	0.675006	2.54366	7.5239e-06	2.87509	1.13276e-07	NM_017101 // GO:0006457 // protein folding // inferred from electronic annotation /// NM_017101 // GO:0019047 // provirus integration // not recorded /// NM_017101 // GO:0019059 // initiation of viral infection // not recorded /// NM_017101 // GO:0030182 // neuron differentiation // not recorded /// NM_017101 // GO:0045069 // regulation of viral genome replication // not recorded /// NM_017101 //…	NM_017101 // GO:0005576 // extracellular region // not recorded /// NM_017101 // GO:0005634 // nucleus // not recorded /// NM_017101 // GO:0005634 // nucleus // inferred from sequence or structural similarity /// NM_017101 // GO:0005737 // cytoplasm // inferred from electronic annotation /// NM_017101 // GO:0005829 // cytosol // not recorded /// NM_017101 // GO:0005829 // cytosol // inferred from…	NM_017101 // GO:0003755 // peptidyl-prolyl cis-trans isomerase activity // inferred from electronic annotation /// NM_017101 // GO:0005515 // protein binding // not recorded /// NM_017101 // GO:0016853 // isomerase activity // inferred from electronic annotation /// NM_017101 // GO:0042277 // peptide binding // inferred from electronic annotation /// ENSRNOT00000009179 // GO:0003755 // peptidyl-p…	Chaperone/protein folder
10795528	tubulin folding cofactor E	Tbce	1.19352	0.378023	2.05656	8.57119e-05	1.70755	0.000566011	NM_001012161 // GO:0000226 // microtubule cytoskeleton organization // inferred from electronic annotation /// NM_001012161 // GO:0000226 // microtubule cytoskeleton organization // not recorded /// NM_001012161 // GO:0007409 // axonogenesis // not recorded /// NM_001012161 // GO:0008150 // biological_process // no biological data available /// NM_001012161 // GO:0008344 // adult locomotory behav…	NM_001012161 // GO:0005575 // cellular_component // no biological data available /// NM_001012161 // GO:0005737 // cytoplasm // inferred from electronic annotation /// NM_001012161 // GO:0005856 // cytoskeleton // inferred from electronic annotation /// ENSRNOT00000040743 // GO:0005575 // cellular_component // no biological data available /// ENSRNOT00000040743 // GO:0005737 // cytoplasm // infer…	NM_001012161 // GO:0003674 // molecular_function // no biological data available /// ENSRNOT00000040743 // GO:0003674 // molecular_function // no biological data available /// BC089833 // GO:0003674 // molecular_function // no biological data available	Chaperone/protein folder
10804721	GrpE-like 2, mitochondrial /// actin filament associated protein 1-like 1	Grpel2 /// Afap1l1	-2.37035	8.78642e-05	-2.87887	8.45622e-06	-2.79886	1.55932e-06	NM_001109513 // GO:0006457 // protein folding // inferred from electronic annotation /// NM_001109513 // GO:0030150 // protein import into mitochondrial matrix // inferred from electronic annotation /// ENSRNOT00000065046 // GO:0006457 // protein folding // inferred from electronic annotation /// ENSRNOT00000065046 // GO:0030150 // protein import into mitochondrial matrix // inferred from electro…	NM_001109513 // GO:0005739 // mitochondrion // inferred from electronic annotation /// NM_001109513 // GO:0005739 // mitochondrion // not recorded /// NM_001109513 // GO:0005743 // mitochondrial inner membrane // not recorded /// ENSRNOT00000065046 // GO:0005739 // mitochondrion // inferred from electronic annotation /// ENSRNOT00000065046 // GO:0005739 // mitochondrion // not recorded /// ENSRNO…	NM_001106142 // GO:0005515 // protein binding // not recorded /// NM_001109513 // GO:0000774 // adenyl-nucleotide exchange factor activity // inferred from electronic annotation /// NM_001109513 // GO:0042803 // protein homodimerization activity // inferred from electronic annotation /// NM_001109513 // GO:0051082 // unfolded protein binding // not recorded /// NM_001109513 // GO:0051087 // chape…	Chaperone/protein folder
10812798	small glutamine-rich tetratricopeptide repeat (TPR)-containing, beta	Sgtb	1.10789	0.893943	-1.3425	0.529491	-2.02997	0.0447648	NM_181629 // GO:0006457 // protein folding // traceable author statement /// ENSRNOT00000016129 // GO:0006457 // protein folding // traceable author statement /// AF368280 // GO:0006457 // protein folding // traceable author statement	---	NM_181629 // GO:0005488 // binding // inferred from electronic annotation /// NM_181629 // GO:0008022 // protein C-terminus binding // traceable author statement /// NM_181629 // GO:0030544 // Hsp70 protein binding // traceable author statement /// NM_181629 // GO:0051087 // chaperone binding // traceable author statement /// ENSRNOT00000016129 // GO:0005488 // binding // inferred from electronic…	Chaperone/protein folder
10831940	FK506 binding protein 5	Fkbp5	3.92707	0.00621525	1.06665	0.925835	1.02653	0.957792	NM_001012174 // GO:0006457 // protein folding // inferred from electronic annotation /// NM_001012174 // GO:0008150 // biological_process // no biological data available /// ENSRNOT00000033119 // GO:0006457 // protein folding // inferred from electronic annotation /// ENSRNOT00000033119 // GO:0008150 // biological_process // no biological data available /// BC085868 // GO:0006457 // protein foldi…	NM_001012174 // GO:0005575 // cellular_component // no biological data available /// ENSRNOT00000033119 // GO:0005575 // cellular_component // no biological data available /// BC085868 // GO:0005575 // cellular_component // no biological data available /// ENSRNOT00000064692 // GO:0005575 // cellular_component // no biological data available	NM_001012174 // GO:0003674 // molecular_function // no biological data available /// NM_001012174 // GO:0005515 // protein binding // not recorded /// NM_001012174 // GO:0031072 // heat shock protein binding // inferred from electronic annotation /// NM_001012174 // GO:0031072 // heat shock protein binding // not recorded /// ENSRNOT00000033119 // GO:0003674 // molecular_function // no biological…	Chaperone/protein folder
10840741	FK506 binding protein 1a	Fkbp1a	1.1679	0.376147	2.19812	4.74741e-06	1.50243	0.00215613	NM_013102 // GO:0001933 // negative regulation of protein amino acid phosphorylation // not recorded /// NM_013102 // GO:0006457 // protein folding // inferred from electronic annotation /// NM_013102 // GO:0006936 // muscle contraction // not recorded /// NM_013102 // GO:0007183 // SMAD protein complex assembly // not recorded /// NM_013102 // GO:0010039 // response to iron ion // inferred from …	NM_013102 // GO:0005624 // membrane fraction // not recorded /// NM_013102 // GO:0005737 // cytoplasm // inferred from electronic annotation /// NM_013102 // GO:0005792 // microsome // inferred from direct assay /// NM_013102 // GO:0005829 // cytosol // not recorded /// NM_013102 // GO:0033017 // sarcoplasmic reticulum membrane // not recorded /// NM_013102 // GO:0043679 // axon terminus // infer…	NM_013102 // GO:0003755 // peptidyl-prolyl cis-trans isomerase activity // inferred from electronic annotation /// NM_013102 // GO:0003755 // peptidyl-prolyl cis-trans isomerase activity // not recorded /// NM_013102 // GO:0004871 // signal transducer activity // not recorded /// NM_013102 // GO:0005160 // transforming growth factor beta receptor binding // inferred from direct assay /// NM_01310…	Chaperone/protein folder
10851534	translocase of outer mitochondrial membrane 34	Tomm34	1.15121	0.599277	1.82103	0.00257747	2.25668	2.04793e-05	---	NM_001044244 // GO:0005737 // cytoplasm // inferred from electronic annotation /// NM_001044244 // GO:0005739 // mitochondrion // inferred from electronic annotation /// NM_001044244 // GO:0005739 // mitochondrion // not recorded /// NM_001044244 // GO:0005741 // mitochondrial outer membrane // inferred from electronic annotation /// NM_001044244 // GO:0016020 // membrane // inferred from electro…	NM_001044244 // GO:0005488 // binding // inferred from electronic annotation /// NM_001044244 // GO:0031072 // heat shock protein binding // inferred from electronic annotation /// NM_001044244 // GO:0031072 // heat shock protein binding // not recorded /// ENSRNOT00000040156 // GO:0005488 // binding // inferred from electronic annotation /// ENSRNOT00000040156 // GO:0031072 // heat shock protein…	Chaperone/protein folder
10853110	DnaJ (Hsp40) homolog, subfamily C, member 2	Dnajc2	1.07228	0.861662	2.54248	0.000129816	1.58005	0.0202692	NM_053776 // GO:0000085 // G2 phase of mitotic cell cycle // inferred from electronic annotation /// NM_053776 // GO:0000085 // G2 phase of mitotic cell cycle // not recorded /// NM_053776 // GO:0006260 // DNA replication // inferred from electronic annotation /// NM_053776 // GO:0006260 // DNA replication // not recorded /// NM_053776 // GO:0030308 // negative regulation of cell growth // inferr…	NM_053776 // GO:0005634 // nucleus // inferred from electronic annotation /// ENSRNOT00000016909 // GO:0005634 // nucleus // inferred from electronic annotation /// AY322162 // GO:0005634 // nucleus // inferred from electronic annotation	NM_053776 // GO:0003677 // DNA binding // inferred from electronic annotation /// NM_053776 // GO:0005515 // protein binding // not recorded /// NM_053776 // GO:0031072 // heat shock protein binding // inferred from electronic annotation /// ENSRNOT00000016909 // GO:0003677 // DNA binding // inferred from electronic annotation /// ENSRNOT00000016909 // GO:0005515 // protein binding // not recorde…	Chaperone/protein folder
10868289	DnaJ (Hsp40) homolog, subfamily A, member 1	Dnaja1	1.1418	0.649819	1.9915	0.00112156	2.25898	3.90057e-05	NM_022934 // GO:0006457 // protein folding // inferred from electronic annotation /// NM_022934 // GO:0007283 // spermatogenesis // inferred from electronic annotation /// NM_022934 // GO:0007283 // spermatogenesis // not recorded /// NM_022934 // GO:0009408 // response to heat // inferred from electronic annotation /// NM_022934 // GO:0030317 // sperm motility // inferred from electronic annotat…	NM_022934 // GO:0016020 // membrane // inferred from electronic annotation /// ENSRNOT00000010061 // GO:0016020 // membrane // inferred from electronic annotation /// U53922 // GO:0016020 // membrane // inferred from electronic annotation	NM_022934 // GO:0005515 // protein binding // not recorded /// NM_022934 // GO:0005524 // ATP binding // inferred from electronic annotation /// NM_022934 // GO:0031072 // heat shock protein binding // inferred from electronic annotation /// NM_022934 // GO:0046872 // metal ion binding // inferred from electronic annotation /// NM_022934 // GO:0050750 // low-density lipoprotein receptor binding /…	Chaperone/protein folder
10885693	tetratricopeptide repeat domain 9	Ttc9	1.14004	0.643594	1.9241	0.00141184	2.04685	0.000142454	NM_001134731 // GO:0006457 // protein folding // inferred from electronic annotation /// BC166802 // GO:0006457 // protein folding // inferred from electronic annotation /// ENSRNOT00000009513 // GO:0006457 // protein folding // inferred from electronic annotation /// ENSRNOT00000064701 // GO:0006457 // protein folding // inferred from electronic annotation	---	NM_001134731 // GO:0005488 // binding // inferred from electronic annotation /// BC166802 // GO:0005488 // binding // inferred from electronic annotation /// ENSRNOT00000009513 // GO:0005488 // binding // inferred from electronic annotation /// ENSRNOT00000064701 // GO:0005488 // binding // inferred from electronic annotation	Chaperone/protein folder
10892184	heat shock protein 90, alpha (cytosolic), class A member 1	Hsp90aa1	1.20466	0.643147	3.0771	0.000195307	2.93936	6.82841e-05	NM_175761 // GO:0001764 // neuron migration // inferred from mutant phenotype /// NM_175761 // GO:0006457 // protein folding // traceable author statement /// NM_175761 // GO:0006950 // response to stress // inferred from electronic annotation /// NM_175761 // GO:0009408 // response to heat // inferred from expression pattern /// NM_175761 // GO:0009651 // response to salt stress // inferred from…	NM_175761 // GO:0005622 // intracellular // not recorded /// NM_175761 // GO:0005737 // cytoplasm // inferred from direct assay /// NM_175761 // GO:0005737 // cytoplasm // inferred from electronic annotation /// NM_175761 // GO:0005737 // cytoplasm // not recorded /// NM_175761 // GO:0005829 // cytosol // not recorded /// NM_175761 // GO:0009986 // cell surface // inferred from direct assay /// N…	NM_175761 // GO:0000166 // nucleotide binding // inferred from electronic annotation /// NM_175761 // GO:0005515 // protein binding // inferred from physical interaction /// NM_175761 // GO:0005515 // protein binding // not recorded /// NM_175761 // GO:0005524 // ATP binding // traceable author statement /// NM_175761 // GO:0030235 // nitric-oxide synthase regulator activity // not recorded /// N…	Chaperone/protein folder
10901469	heat shock protein 90kDa beta (Grp94), member 1	Hsp90b1	1.08608	0.730739	2.00838	4.87594e-05	1.42603	0.00964062	NM_001012197 // GO:0001666 // response to hypoxia // not recorded /// NM_001012197 // GO:0006457 // protein folding // inferred from electronic annotation /// NM_001012197 // GO:0006916 // anti-apoptosis // not recorded /// NM_001012197 // GO:0006950 // response to stress // inferred from electronic annotation /// NM_001012197 // GO:0030433 // ER-associated protein catabolic process // not record…	NM_001012197 // GO:0005783 // endoplasmic reticulum // not recorded /// NM_001012197 // GO:0005788 // endoplasmic reticulum lumen // not recorded /// NM_001012197 // GO:0005789 // endoplasmic reticulum membrane // not recorded /// NM_001012197 // GO:0005792 // microsome // not recorded /// NM_001012197 // GO:0005829 // cytosol // not recorded /// NM_001012197 // GO:0044459 // plasma membrane part…	NM_001012197 // GO:0003723 // RNA binding // not recorded /// NM_001012197 // GO:0005515 // protein binding // not recorded /// NM_001012197 // GO:0005524 // ATP binding // inferred from electronic annotation /// NM_001012197 // GO:0046790 // virion binding // not recorded /// NM_001012197 // GO:0050750 // low-density lipoprotein receptor binding // not recorded /// NM_001012197 // GO:0051082 // …	Chaperone/protein folder
10902506	chaperonin containing TCP1, subunit 2 (beta)	Cct2	1.10521	0.609256	2.22709	1.99643e-06	2.12838	5.19765e-07	NM_001005905 // GO:0006457 // protein folding // inferred from electronic annotation /// ENSRNOT00000037946 // GO:0006457 // protein folding // inferred from electronic annotation /// BC083650 // GO:0006457 // protein folding // inferred from electronic annotation	NM_001005905 // GO:0005634 // nucleus // inferred from electronic annotation /// NM_001005905 // GO:0005634 // nucleus // not recorded /// NM_001005905 // GO:0005730 // nucleolus // not recorded /// NM_001005905 // GO:0005737 // cytoplasm // inferred from electronic annotation /// NM_001005905 // GO:0005737 // cytoplasm // not recorded /// NM_001005905 // GO:0005829 // cytosol // not recorded ///…	NM_001005905 // GO:0000166 // nucleotide binding // inferred from electronic annotation /// NM_001005905 // GO:0005524 // ATP binding // inferred from electronic annotation /// NM_001005905 // GO:0051082 // unfolded protein binding // inferred from electronic annotation /// ENSRNOT00000037946 // GO:0000166 // nucleotide binding // inferred from electronic annotation /// ENSRNOT00000037946 // GO:0…	Chaperone/protein folder
10801541	eukaryotic translation initiation factor 1A	Eif1a	1.07253	0.604297	2.21148	2.15475e-08	1.98781	5.01748e-09	NM_001008773 // GO:0006413 // translational initiation // inferred from electronic annotation /// ENSRNOT00000041237 // GO:0006413 // translational initiation // inferred from electronic annotation /// BC093607 // GO:0006413 // translational initiation // inferred from electronic annotation	NM_001008773 // GO:0005737 // cytoplasm // inferred from electronic annotation /// NM_001008773 // GO:0005737 // cytoplasm // not recorded /// NM_001008773 // GO:0005829 // cytosol // not recorded /// ENSRNOT00000041237 // GO:0005737 // cytoplasm // inferred from electronic annotation /// ENSRNOT00000041237 // GO:0005737 // cytoplasm // not recorded /// ENSRNOT00000041237 // GO:0005829 // cytosol…	NM_001008773 // GO:0003723 // RNA binding // inferred from electronic annotation /// NM_001008773 // GO:0003743 // translation initiation factor activity // inferred from electronic annotation /// NM_001008773 // GO:0005515 // protein binding // inferred from electronic annotation /// ENSRNOT00000041237 // GO:0003723 // RNA binding // inferred from electronic annotation /// ENSRNOT00000041237 // …	translation/initiation
10744134	eukaryotic translation initiation factor 4A1	Eif4a1	1.43787	0.0151828	2.61499	2.85831e-07	2.75457	7.16325e-09	NM_199372 // GO:0031100 // organ regeneration // inferred from expression pattern /// ENSRNOT00000049048 // GO:0031100 // organ regeneration // inferred from expression pattern /// BC063812 // GO:0031100 // organ regeneration // inferred from expression pattern	NM_199372 // GO:0005575 // cellular_component // no biological data available /// NM_199372 // GO:0005829 // cytosol // not recorded /// ENSRNOT00000049048 // GO:0005575 // cellular_component // no biological data available /// ENSRNOT00000049048 // GO:0005829 // cytosol // not recorded /// BC063812 // GO:0005575 // cellular_component // no biological data available /// BC063812 // GO:0005829 // …	NM_199372 // GO:0000166 // nucleotide binding // inferred from electronic annotation /// NM_199372 // GO:0003674 // molecular_function // no biological data available /// NM_199372 // GO:0003676 // nucleic acid binding // inferred from electronic annotation /// NM_199372 // GO:0003743 // translation initiation factor activity // inferred from electronic annotation /// NM_199372 // GO:0004386 // h…	translation/initiation
10760620	eukaryotic translation initiation factor 3, subunit B	Eif3b	1.17982	0.400245	2.03956	6.61354e-05	1.71381	0.000371789	NM_001031640 // GO:0006413 // translational initiation // inferred from electronic annotation /// NM_001031640 // GO:0006413 // translational initiation // not recorded /// NM_001031640 // GO:0006413 // translational initiation // inferred from sequence or structural similarity /// NM_001031640 // GO:0006446 // regulation of translational initiation // not recorded /// NM_001031640 // GO:0006446 …	NM_001031640 // GO:0005737 // cytoplasm // inferred from electronic annotation /// NM_001031640 // GO:0005829 // cytosol // not recorded /// NM_001031640 // GO:0005852 // eukaryotic translation initiation factor 3 complex // not recorded /// NM_001031640 // GO:0005852 // eukaryotic translation initiation factor 3 complex // inferred from sequence or structural similarity /// ENSRNOT00000060444 //…	NM_001031640 // GO:0000166 // nucleotide binding // inferred from electronic annotation /// NM_001031640 // GO:0003723 // RNA binding // inferred from electronic annotation /// NM_001031640 // GO:0003743 // translation initiation factor activity // inferred from electronic annotation /// NM_001031640 // GO:0003743 // translation initiation factor activity // not recorded /// NM_001031640 // GO:00…	translation/initiation
10903684	eukaryotic translation initiation factor 3, subunit H	Eif3h	1.04921	0.859011	2.06581	2.34182e-05	1.98908	7.22216e-06	NM_198751 // GO:0006413 // translational initiation // not recorded /// NM_198751 // GO:0006413 // translational initiation // inferred from sequence or structural similarity /// NM_198751 // GO:0008150 // biological_process // no biological data available /// ENSRNOT00000005786 // GO:0006413 // translational initiation // not recorded /// ENSRNOT00000005786 // GO:0006413 // translational initiat…	NM_198751 // GO:0005737 // cytoplasm // inferred from electronic annotation /// NM_198751 // GO:0005792 // microsome // inferred from direct assay /// NM_198751 // GO:0005829 // cytosol // not recorded /// NM_198751 // GO:0005852 // eukaryotic translation initiation factor 3 complex // not recorded /// NM_198751 // GO:0005852 // eukaryotic translation initiation factor 3 complex // inferred from …	NM_198751 // GO:0003743 // translation initiation factor activity // not recorded /// NM_198751 // GO:0003743 // translation initiation factor activity // inferred from sequence or structural similarity /// NM_198751 // GO:0005515 // protein binding // not recorded /// NM_198751 // GO:0032403 // protein complex binding // inferred from direct assay /// ENSRNOT00000005786 // GO:0003743 // translat…	translation/initiation
10935762	eukaryotic translation elongation factor 1 alpha 1	Eef1a1	1.07059	0.596202	2.12361	2.15475e-08	2.60306	1.45011e-11	NM_175838 // GO:0006412 // translation // inferred from electronic annotation /// NM_175838 // GO:0006414 // translational elongation // inferred from direct assay /// NM_175838 // GO:0006414 // translational elongation // inferred from electronic annotation /// NM_175838 // GO:0006414 // translational elongation // not recorded /// NM_175838 // GO:0006916 // anti-apoptosis // inferred from direc…	NM_175838 // GO:0005634 // nucleus // inferred from direct assay /// NM_175838 // GO:0005634 // nucleus // inferred from electronic annotation /// NM_175838 // GO:0005737 // cytoplasm // inferred from direct assay /// NM_175838 // GO:0005737 // cytoplasm // inferred from electronic annotation /// NM_175838 // GO:0005737 // cytoplasm // not recorded /// NM_175838 // GO:0005829 // cytosol // not re…	NM_175838 // GO:0000166 // nucleotide binding // inferred from electronic annotation /// NM_175838 // GO:0003746 // translation elongation factor activity // inferred from direct assay /// NM_175838 // GO:0003746 // translation elongation factor activity // inferred from electronic annotation /// NM_175838 // GO:0003924 // GTPase activity // inferred from electronic annotation /// NM_175838 // GO…	translation/elongation
10794680	eukaryotic translation elongation factor 1 epsilon 1	Eef1e1	1.02318	0.956337	2.03344	0.000640749	1.75751	0.00174934	NM_001106106 // GO:0008285 // negative regulation of cell proliferation // inferred from electronic annotation /// NM_001106106 // GO:0008285 // negative regulation of cell proliferation // not recorded /// NM_001106106 // GO:0043065 // positive regulation of apoptosis // inferred from electronic annotation /// NM_001106106 // GO:0043065 // positive regulation of apoptosis // not recorded /// NM_…	NM_001106106 // GO:0005634 // nucleus // inferred from electronic annotation /// NM_001106106 // GO:0005634 // nucleus // not recorded /// NM_001106106 // GO:0005737 // cytoplasm // inferred from electronic annotation /// NM_001106106 // GO:0005737 // cytoplasm // not recorded /// NM_001106106 // GO:0005829 // cytosol // not recorded /// ENSRNOT00000022065 // GO:0005634 // nucleus // inferred fro…	NM_001106106 // GO:0003746 // translation elongation factor activity // inferred from electronic annotation /// NM_001106106 // GO:0005515 // protein binding // inferred from electronic annotation /// NM_001106106 // GO:0005515 // protein binding // not recorded /// ENSRNOT00000022065 // GO:0003746 // translation elongation factor activity // inferred from electronic annotation /// ENSRNOT0000002…	translation/elongation
10923857	eukaryotic translation elongation factor 1 beta 2	Eef1b2	1.02312	0.908076	2.23134	3.48426e-08	2.43689	2.20414e-10	NM_001108799 // GO:0006414 // translational elongation // inferred from electronic annotation /// NM_001108799 // GO:0006414 // translational elongation // not recorded /// ENSRNOT00000034740 // GO:0006414 // translational elongation // inferred from electronic annotation /// ENSRNOT00000034740 // GO:0006414 // translational elongation // not recorded /// BC168738 // GO:0006414 // translational e…	NM_001108799 // GO:0005829 // cytosol // not recorded /// NM_001108799 // GO:0005853 // eukaryotic translation elongation factor 1 complex // inferred from electronic annotation /// ENSRNOT00000034740 // GO:0005829 // cytosol // not recorded /// ENSRNOT00000034740 // GO:0005853 // eukaryotic translation elongation factor 1 complex // inferred from electronic annotation /// BC168738 // GO:0005829 …	NM_001108799 // GO:0003746 // translation elongation factor activity // inferred from electronic annotation /// NM_001108799 // GO:0005515 // protein binding // not recorded /// ENSRNOT00000034740 // GO:0003746 // translation elongation factor activity // inferred from electronic annotation /// ENSRNOT00000034740 // GO:0005515 // protein binding // not recorded /// BC168738 // GO:0003746 // trans…	translation/elongation
10792163	eukaryotic translation initiation factor 4E binding protein 1	Eif4ebp1	2.72632	9.71839e-05	3.00038	4.98259e-05	1.75086	0.00964836	NM_053857 // GO:0008286 // insulin receptor signaling pathway // inferred from direct assay /// NM_053857 // GO:0031333 // negative regulation of protein complex assembly // inferred from mutant phenotype /// NM_053857 // GO:0045947 // negative regulation of translational initiation // inferred from mutant phenotype /// ENSRNOT00000016885 // GO:0008286 // insulin receptor signaling pathway // inf…	NM_053857 // GO:0005634 // nucleus // inferred from direct assay /// NM_053857 // GO:0005737 // cytoplasm // inferred from direct assay /// NM_053857 // GO:0005829 // cytosol // not recorded /// NM_053857 // GO:0043234 // protein complex // inferred from direct assay /// NM_053857 // GO:0043234 // protein complex // inferred from mutant phenotype /// ENSRNOT00000016885 // GO:0005634 // nucleus //…	NM_053857 // GO:0005515 // protein binding // inferred from direct assay /// NM_053857 // GO:0005515 // protein binding // not recorded /// NM_053857 // GO:0008190 // eukaryotic initiation factor 4E binding // inferred from mutant phenotype /// NM_053857 // GO:0008190 // eukaryotic initiation factor 4E binding // inferred from physical interaction /// NM_053857 // GO:0031369 // translation initia…	translation/negative regulation of translational initiation
10844883	ribosomal protein L35	Rpl35	1.04739	0.786895	1.61011	3.65519e-05	2.01674	9.26716e-09	NM_212511 // GO:0006412 // translation // inferred from electronic annotation /// NM_212511 // GO:0006414 // translational elongation // not recorded /// ENSRNOT00000019162 // GO:0006412 // translation // inferred from electronic annotation /// ENSRNOT00000019162 // GO:0006414 // translational elongation // not recorded /// BC058499 // GO:0006412 // translation // inferred from electronic annotat…	NM_212511 // GO:0005622 // intracellular // inferred from electronic annotation /// NM_212511 // GO:0005737 // cytoplasm // not recorded /// NM_212511 // GO:0005829 // cytosol // not recorded /// NM_212511 // GO:0005840 // ribosome // inferred from electronic annotation /// ENSRNOT00000019162 // GO:0005622 // intracellular // inferred from electronic annotation /// ENSRNOT00000019162 // GO:000573…	NM_212511 // GO:0003735 // structural constituent of ribosome // inferred from electronic annotation /// NM_212511 // GO:0005515 // protein binding // not recorded /// ENSRNOT00000019162 // GO:0003735 // structural constituent of ribosome // inferred from electronic annotation /// ENSRNOT00000019162 // GO:0005515 // protein binding // not recorded /// BC058499 // GO:0003735 // structural constitu…	translation
10909521	ribosomal protein s25 /// similar to 40S ribosomal protein S25 /// similar to 40S ribosomal protein S25	Rps25 /// LOC685085 /// RGD1564597	-1.01378	0.943091	1.7082	1.9624e-06	2.00802	1.86876e-09	NM_001005528 // GO:0000028 // ribosomal small subunit assembly // inferred from mutant phenotype /// NM_001005528 // GO:0006414 // translational elongation // not recorded /// ENSRNOT00000029546 // GO:0000028 // ribosomal small subunit assembly // inferred from mutant phenotype /// ENSRNOT00000029546 // GO:0006414 // translational elongation // not recorded /// BC103658 // GO:0000028 // ribosomal…	NM_001005528 // GO:0005730 // nucleolus // not recorded /// NM_001005528 // GO:0005829 // cytosol // not recorded /// NM_001005528 // GO:0005840 // ribosome // inferred from electronic annotation /// NM_001005528 // GO:0005840 // ribosome // not recorded /// NM_001005528 // GO:0015935 // small ribosomal subunit // not recorded /// NM_001005528 // GO:0022627 // cytosolic small ribosomal subunit //…	NM_001005528 // GO:0003735 // structural constituent of ribosome // inferred from mutant phenotype /// NM_001005528 // GO:0005515 // protein binding // not recorded /// ENSRNOT00000029546 // GO:0003735 // structural constituent of ribosome // inferred from mutant phenotype /// ENSRNOT00000029546 // GO:0005515 // protein binding // not recorded /// BC103658 // GO:0003735 // structural constituent …	translation
10709779	ribosomal protein L27a /// similar to ribosomal protein L27a /// similar to 60S ribosomal protein L27a /// similar to ribosomal protein L27a	Rpl27a /// RGD1559972 /// RGD1562402 /// RGD1565415	1.11496	0.378023	1.98175	2.33538e-07	2.02494	8.05415e-09	NM_001106290 // GO:0006412 // translation // inferred from electronic annotation /// ENSRNOT00000019247 // GO:0006412 // translation // inferred from electronic annotation /// ENSRNOT00000045301 // GO:0006412 // translation // inferred from electronic annotation /// ENSRNOT00000045301 // GO:0006412 // translation // not recorded /// ENSRNOT00000045301 // GO:0006414 // translational elongation // …	NM_001106290 // GO:0005622 // intracellular // inferred from electronic annotation /// NM_001106290 // GO:0005840 // ribosome // inferred from electronic annotation /// ENSRNOT00000019247 // GO:0005622 // intracellular // inferred from electronic annotation /// ENSRNOT00000019247 // GO:0005840 // ribosome // inferred from electronic annotation /// ENSRNOT00000045301 // GO:0005622 // intracellular…	NM_001106290 // GO:0003735 // structural constituent of ribosome // inferred from electronic annotation /// ENSRNOT00000019247 // GO:0003735 // structural constituent of ribosome // inferred from electronic annotation /// ENSRNOT00000045301 // GO:0003735 // structural constituent of ribosome // inferred from electronic annotation /// ENSRNOT00000045301 // GO:0003735 // structural constituent of r…	translation
10764839	similar to eukaryotic translation elongation factor 1 alpha 1	LOC679963	1.1387	0.288998	2.30452	3.31213e-08	2.6389	1.26458e-10	---	---	---	translation
10827846	ATP-binding cassette, sub-family F (GCN20), member 1	Abcf1	1.09476	0.761629	2.39872	2.7173e-05	1.6845	0.0019431	NM_001109883 // GO:0006412 // translation // non-traceable author statement /// ENSRNOT00000001049 // GO:0006412 // translation // non-traceable author statement	NM_001109883 // GO:0005840 // ribosome // inferred from direct assay /// ENSRNOT00000001049 // GO:0005840 // ribosome // inferred from direct assay	NM_001109883 // GO:0000166 // nucleotide binding // inferred from electronic annotation /// NM_001109883 // GO:0005524 // ATP binding // inferred from electronic annotation /// NM_001109883 // GO:0016887 // ATPase activity // inferred from electronic annotation /// NM_001109883 // GO:0043023 // ribosomal large subunit binding // inferred from physical interaction /// NM_001109883 // GO:0043024 //…	translation
10839876	ribosomal protein S12	Rps12	1.16864	0.287181	2.87154	2.0499e-08	2.86127	3.97972e-10	NM_031709 // GO:0006412 // translation // inferred from electronic annotation /// NM_031709 // GO:0006414 // translational elongation // not recorded /// NM_031709 // GO:0008150 // biological_process // no biological data available /// ENSRNOT00000022184 // GO:0006412 // translation // inferred from electronic annotation /// ENSRNOT00000022184 // GO:0006414 // translational elongation // not reco…	NM_031709 // GO:0005622 // intracellular // inferred from electronic annotation /// NM_031709 // GO:0005737 // cytoplasm // inferred from electronic annotation /// NM_031709 // GO:0005829 // cytosol // not recorded /// NM_031709 // GO:0005840 // ribosome // inferred from electronic annotation /// NM_031709 // GO:0022627 // cytosolic small ribosomal subunit // inferred from direct assay /// NM_031…	NM_031709 // GO:0003674 // molecular_function // no biological data available /// NM_031709 // GO:0003735 // structural constituent of ribosome // inferred from electronic annotation /// ENSRNOT00000022184 // GO:0003674 // molecular_function // no biological data available /// ENSRNOT00000022184 // GO:0003735 // structural constituent of ribosome // inferred from electronic annotation /// M18547 …	translation
10870043	ribosomal protein S18	Rps18	1.05318	0.774011	2.09309	2.231e-07	2.1309	8.07243e-09	NM_213557 // GO:0006414 // translational elongation // not recorded /// NM_213557 // GO:0006417 // regulation of translation // non-traceable author statement /// ENSRNOT00000037499 // GO:0006414 // translational elongation // not recorded /// ENSRNOT00000037499 // GO:0006417 // regulation of translation // non-traceable author statement /// ENSRNOT00000046010 // GO:0006414 // translational elong…	NM_213557 // GO:0005622 // intracellular // inferred from electronic annotation /// NM_213557 // GO:0005737 // cytoplasm // inferred from electronic annotation /// NM_213557 // GO:0005829 // cytosol // not recorded /// NM_213557 // GO:0005840 // ribosome // inferred from electronic annotation /// NM_213557 // GO:0015935 // small ribosomal subunit // not recorded /// NM_213557 // GO:0015935 // sma…	NM_213557 // GO:0003735 // structural constituent of ribosome // traceable author statement /// NM_213557 // GO:0019843 // rRNA binding // inferred from electronic annotation /// ENSRNOT00000037499 // GO:0003735 // structural constituent of ribosome // traceable author statement /// ENSRNOT00000037499 // GO:0019843 // rRNA binding // inferred from electronic annotation /// ENSRNOT00000046010 // G…	translation
10928032	similar to ribosomal protein L31	LOC681338	1.05777	0.868743	1.76022	0.00322536	2.01856	9.45458e-05	ENSRNOT00000047517 // GO:0006412 // translation // inferred from electronic annotation	ENSRNOT00000047517 // GO:0005622 // intracellular // inferred from electronic annotation /// ENSRNOT00000047517 // GO:0005840 // ribosome // inferred from electronic annotation	ENSRNOT00000047517 // GO:0003735 // structural constituent of ribosome // inferred from electronic annotation	translation
10940411	similar to ribosomal protein L10	RGD1561736	1.15787	0.277109	1.62859	0.000128229	2.13867	2.15894e-08	XM_001061583 // GO:0006412 // translation // inferred from electronic annotation	XM_001061583 // GO:0005622 // intracellular // inferred from electronic annotation /// XM_001061583 // GO:0005840 // ribosome // inferred from electronic annotation	XM_001061583 // GO:0003735 // structural constituent of ribosome // inferred from electronic annotation	translation
10733688	ribosomal protein L13 /// similar to 60S ribosomal protein L13	Rpl13 /// RGD1563145	1.09699	0.406681	1.87844	1.48939e-07	2.06638	6.59316e-10	NM_031101 // GO:0006412 // translation // non-traceable author statement /// NM_031101 // GO:0006414 // translational elongation // not recorded /// ENSRNOT00000020635 // GO:0006412 // translation // non-traceable author statement /// ENSRNOT00000020635 // GO:0006414 // translational elongation // not recorded /// BC058143 // GO:0006412 // translation // non-traceable author statement /// BC05814…	NM_031101 // GO:0005622 // intracellular // inferred from electronic annotation /// NM_031101 // GO:0005829 // cytosol // not recorded /// NM_031101 // GO:0005840 // ribosome // inferred from electronic annotation /// NM_031101 // GO:0015934 // large ribosomal subunit // non-traceable author statement /// NM_031101 // GO:0022625 // cytosolic large ribosomal subunit // non-traceable author stateme…	NM_031101 // GO:0003735 // structural constituent of ribosome // non-traceable author statement /// NM_031101 // GO:0005515 // protein binding // not recorded /// ENSRNOT00000020635 // GO:0003735 // structural constituent of ribosome // non-traceable author statement /// ENSRNOT00000020635 // GO:0005515 // protein binding // not recorded /// BC058143 // GO:0003735 // structural constituent of rib…	translation
10778853	similar to ribosomal protein S27a /// similar to ribosomal protein S27a /// ribosomal protein S27a	RGD1564290 /// RGD1560997 /// Rps27a	1.20886	0.146187	2.23188	2.26727e-07	2.12969	3.666e-08	NM_031113 // GO:0006412 // translation // inferred from electronic annotation /// NM_031113 // GO:0006414 // translational elongation // not recorded /// NM_031113 // GO:0016567 // protein ubiquitination // inferred from electronic annotation /// NM_031113 // GO:0045941 // positive regulation of transcription // inferred from electronic annotation /// ENSRNOT00000005872 // GO:0006412 // translati…	NM_031113 // GO:0005622 // intracellular // inferred from electronic annotation /// NM_031113 // GO:0005634 // nucleus // inferred from electronic annotation /// NM_031113 // GO:0005737 // cytoplasm // inferred from electronic annotation /// NM_031113 // GO:0005829 // cytosol // not recorded /// NM_031113 // GO:0005840 // ribosome // inferred from electronic annotation /// NM_031113 // GO:0015935…	NM_031113 // GO:0003735 // structural constituent of ribosome // inferred from electronic annotation /// NM_031113 // GO:0003735 // structural constituent of ribosome // not recorded /// NM_031113 // GO:0005515 // protein binding // inferred from electronic annotation /// NM_031113 // GO:0030528 // transcription regulator activity // inferred from electronic annotation /// NM_031113 // GO:0046872…	translation
10702286	ribosomal protein S12 /// similar to ribosomal protein S12 /// similar to ribosomal protein S12	Rps12 /// LOC680988 /// RGD1561453	1.1968	0.121128	2.44859	2.0499e-08	2.51151	2.64011e-10	NM_031709 // GO:0006412 // translation // inferred from electronic annotation /// NM_031709 // GO:0006414 // translational elongation // not recorded /// NM_031709 // GO:0008150 // biological_process // no biological data available /// ENSRNOT00000022184 // GO:0006412 // translation // inferred from electronic annotation /// ENSRNOT00000022184 // GO:0006414 // translational elongation // not reco…	NM_031709 // GO:0005622 // intracellular // inferred from electronic annotation /// NM_031709 // GO:0005737 // cytoplasm // inferred from electronic annotation /// NM_031709 // GO:0005829 // cytosol // not recorded /// NM_031709 // GO:0005840 // ribosome // inferred from electronic annotation /// NM_031709 // GO:0022627 // cytosolic small ribosomal subunit // inferred from direct assay /// NM_031…	NM_031709 // GO:0003674 // molecular_function // no biological data available /// NM_031709 // GO:0003735 // structural constituent of ribosome // inferred from electronic annotation /// ENSRNOT00000022184 // GO:0003674 // molecular_function // no biological data available /// ENSRNOT00000022184 // GO:0003735 // structural constituent of ribosome // inferred from electronic annotation /// BC05846…	translation
10863772	ribosomal protein L22	Rpl22	1.07358	0.63655	2.04832	1.73569e-07	2.24848	1.05214e-09	NM_031104 // GO:0006412 // translation // inferred from electronic annotation /// NM_031104 // GO:0006414 // translational elongation // not recorded /// NM_031104 // GO:0046632 // alpha-beta T cell differentiation // inferred from electronic annotation /// NM_031104 // GO:0046632 // alpha-beta T cell differentiation // not recorded /// ENSRNOT00000014904 // GO:0006412 // translation // inferred …	NM_031104 // GO:0005622 // intracellular // inferred from electronic annotation /// NM_031104 // GO:0005737 // cytoplasm // not recorded /// NM_031104 // GO:0005829 // cytosol // not recorded /// NM_031104 // GO:0005840 // ribosome // inferred from electronic annotation /// NM_031104 // GO:0030529 // ribonucleoprotein complex // not recorded /// ENSRNOT00000014904 // GO:0005622 // intracellular /…	NM_031104 // GO:0003723 // RNA binding // inferred from electronic annotation /// NM_031104 // GO:0003735 // structural constituent of ribosome // inferred from electronic annotation /// NM_031104 // GO:0008201 // heparin binding // inferred from electronic annotation /// NM_031104 // GO:0008201 // heparin binding // not recorded /// ENSRNOT00000014904 // GO:0003723 // RNA binding // inferred fro…	translation
10874245	nucleolar protein 9	Nol9	1.34334	0.0680299	2.07428	2.73594e-05	1.72468	0.000192985	---	---	---	translation/maturation of 5.8S rRNA
10897415	ribosomal protein L7a	Rpl7a	1.07732	0.635705	2.02349	3.92296e-07	1.98569	4.23655e-08	NM_001114391 // GO:0042254 // ribosome biogenesis // inferred from electronic annotation /// BC162009 // GO:0042254 // ribosome biogenesis // inferred from electronic annotation	NM_001114391 // GO:0005840 // ribosome // inferred from electronic annotation /// BC162009 // GO:0005840 // ribosome // inferred from electronic annotation	---	translation
10732712	similar to 60S ribosomal protein L7a /// ribosomal protein L7a	RGD1562409 /// Rpl7a	1.11124	0.402086	2.07965	1.01881e-07	2.03443	8.05415e-09	NM_001114391 // GO:0042254 // ribosome biogenesis // inferred from electronic annotation /// BC162009 // GO:0042254 // ribosome biogenesis // inferred from electronic annotation /// ENSRNOT00000047713 // GO:0042254 // ribosome biogenesis // inferred from electronic annotation	NM_001114391 // GO:0005840 // ribosome // inferred from electronic annotation /// BC162009 // GO:0005840 // ribosome // inferred from electronic annotation /// ENSRNOT00000047713 // GO:0030529 // ribonucleoprotein complex // inferred from electronic annotation	---	translation/ribosome biogenesis
10839413	similar to 60S ribosomal protein L7a /// similar to Rpl7a protein /// similar to 60S ribosomal protein L7a /// ribosomal protein L7a	RGD1563045 /// RGD1562953 /// RGD1562409 /// Rpl7a	1.12555	0.287109	2.10979	4.00678e-08	2.02519	2.49381e-09	NM_001114391 // GO:0042254 // ribosome biogenesis // inferred from electronic annotation /// BC162009 // GO:0042254 // ribosome biogenesis // inferred from electronic annotation /// ENSRNOT00000047713 // GO:0042254 // ribosome biogenesis // inferred from electronic annotation /// ENSRNOT00000041410 // GO:0042254 // ribosome biogenesis // inferred from electronic annotation /// ENSRNOT00000047511 …	NM_001114391 // GO:0005840 // ribosome // inferred from electronic annotation /// BC162009 // GO:0005840 // ribosome // inferred from electronic annotation /// ENSRNOT00000047713 // GO:0030529 // ribonucleoprotein complex // inferred from electronic annotation /// ENSRNOT00000041410 // GO:0030529 // ribonucleoprotein complex // inferred from electronic annotation /// ENSRNOT00000047511 // GO:0030…	---	translation/ribosome biogenesis
10864730	similar to 60S ribosomal protein L7a /// similar to 60S ribosomal protein L7a /// similar to Rpl7a protein /// similar to 60S ribosomal protein L7a /// similar to 60S ribosomal protein L7a /// similar to 60S ribosomal protein L7a /// ribosomal protein L7a	RGD1563045 /// RGD1564370 /// RGD1562953 /// LOC680161 /// RGD1562409 /// RGD1563220 /// Rpl7a	1.09655	0.433938	2.03231	7.2677e-08	1.9224	7.94632e-09	NM_001114391 // GO:0042254 // ribosome biogenesis // inferred from electronic annotation /// BC162009 // GO:0042254 // ribosome biogenesis // inferred from electronic annotation /// ENSRNOT00000047713 // GO:0042254 // ribosome biogenesis // inferred from electronic annotation /// ENSRNOT00000041410 // GO:0042254 // ribosome biogenesis // inferred from electronic annotation /// ENSRNOT00000047511 …	NM_001114391 // GO:0005840 // ribosome // inferred from electronic annotation /// BC162009 // GO:0005840 // ribosome // inferred from electronic annotation /// ENSRNOT00000047713 // GO:0030529 // ribonucleoprotein complex // inferred from electronic annotation /// ENSRNOT00000041410 // GO:0030529 // ribonucleoprotein complex // inferred from electronic annotation /// ENSRNOT00000047511 // GO:0030…	---	translation/ribosome biogenesis
10733380	NHP2 ribonucleoprotein homolog (yeast)	Nhp2	1.28834	0.221186	2.23386	7.78365e-05	1.96551	0.000128471	---	---	---	translation/rRNA processing
10864446	SHQ1 homolog (S. cerevisiae)	Shq1	1.3031	0.108176	2.10862	2.06515e-05	2.00874	7.61859e-06	---	---	---	translation/rRNA processing
10786132	ribosomal protein S24	Rps24	1.04569	0.809547	1.85919	2.39724e-06	2.26618	1.86876e-09	NM_031112 // GO:0006364 // rRNA processing // not recorded /// NM_031112 // GO:0006414 // translational elongation // not recorded /// NM_031112 // GO:0008150 // biological_process // no biological data available /// NM_031112 // GO:0034101 // erythrocyte homeostasis // not recorded /// NM_031112 // GO:0042274 // ribosomal small subunit biogenesis // not recorded /// ENSRNOT00000064788 // GO:0006…	NM_031112 // GO:0005829 // cytosol // not recorded /// NM_031112 // GO:0015935 // small ribosomal subunit // not recorded /// NM_031112 // GO:0022627 // cytosolic small ribosomal subunit // inferred from direct assay /// NM_031112 // GO:0022627 // cytosolic small ribosomal subunit // not recorded /// ENSRNOT00000064788 // GO:0005829 // cytosol // not recorded /// ENSRNOT00000064788 // GO:0015935 …	NM_031112 // GO:0003674 // molecular_function // no biological data available /// ENSRNOT00000064788 // GO:0003674 // molecular_function // no biological data available /// BC058140 // GO:0003674 // molecular_function // no biological data available /// ENSRNOT00000067494 // GO:0003674 // molecular_function // no biological data available /// ENSRNOT00000013588 // GO:0003674 // molecular_function…	translation
10879392	similar to ribosomal protein S27a /// ribosomal protein S27a	RGD1564290 /// Rps27a	1.2098	0.153799	2.2363	2.85831e-07	2.10861	6.70485e-08	NM_031113 // GO:0006412 // translation // inferred from electronic annotation /// NM_031113 // GO:0006414 // translational elongation // not recorded /// NM_031113 // GO:0016567 // protein ubiquitination // inferred from electronic annotation /// NM_031113 // GO:0045941 // positive regulation of transcription // inferred from electronic annotation /// ENSRNOT00000005872 // GO:0006412 // translati…	NM_031113 // GO:0005622 // intracellular // inferred from electronic annotation /// NM_031113 // GO:0005634 // nucleus // inferred from electronic annotation /// NM_031113 // GO:0005737 // cytoplasm // inferred from electronic annotation /// NM_031113 // GO:0005829 // cytosol // not recorded /// NM_031113 // GO:0005840 // ribosome // inferred from electronic annotation /// NM_031113 // GO:0015935…	NM_031113 // GO:0003735 // structural constituent of ribosome // inferred from electronic annotation /// NM_031113 // GO:0003735 // structural constituent of ribosome // not recorded /// NM_031113 // GO:0005515 // protein binding // inferred from electronic annotation /// NM_031113 // GO:0030528 // transcription regulator activity // inferred from electronic annotation /// NM_031113 // GO:0046872…	translation
10777032	ribosomal protein L13	Rpl13	1.10998	0.315243	1.91078	7.76909e-08	2.15023	2.43649e-10	NM_031101 // GO:0006412 // translation // non-traceable author statement /// NM_031101 // GO:0006414 // translational elongation // not recorded /// ENSRNOT00000020635 // GO:0006412 // translation // non-traceable author statement /// ENSRNOT00000020635 // GO:0006414 // translational elongation // not recorded /// BC058143 // GO:0006412 // translation // non-traceable author statement /// BC05814…	NM_031101 // GO:0005622 // intracellular // inferred from electronic annotation /// NM_031101 // GO:0005829 // cytosol // not recorded /// NM_031101 // GO:0005840 // ribosome // inferred from electronic annotation /// NM_031101 // GO:0015934 // large ribosomal subunit // non-traceable author statement /// NM_031101 // GO:0022625 // cytosolic large ribosomal subunit // non-traceable author stateme…	NM_031101 // GO:0003735 // structural constituent of ribosome // non-traceable author statement /// NM_031101 // GO:0005515 // protein binding // not recorded /// ENSRNOT00000020635 // GO:0003735 // structural constituent of ribosome // non-traceable author statement /// ENSRNOT00000020635 // GO:0005515 // protein binding // not recorded /// BC058143 // GO:0003735 // structural constituent of rib…	translation
10706219	ribosomal protein L27a /// similar to ribosomal protein L27a /// similar to 60S ribosomal protein L27a	Rpl27a /// RGD1559972 /// RGD1562402	1.12083	0.365172	1.98953	3.0209e-07	2.10086	5.22769e-09	NM_001106290 // GO:0006412 // translation // inferred from electronic annotation /// ENSRNOT00000019247 // GO:0006412 // translation // inferred from electronic annotation /// ENSRNOT00000045301 // GO:0006412 // translation // inferred from electronic annotation /// ENSRNOT00000045301 // GO:0006412 // translation // not recorded /// ENSRNOT00000045301 // GO:0006414 // translational elongation // …	NM_001106290 // GO:0005622 // intracellular // inferred from electronic annotation /// NM_001106290 // GO:0005840 // ribosome // inferred from electronic annotation /// ENSRNOT00000019247 // GO:0005622 // intracellular // inferred from electronic annotation /// ENSRNOT00000019247 // GO:0005840 // ribosome // inferred from electronic annotation /// ENSRNOT00000045301 // GO:0005622 // intracellular…	NM_001106290 // GO:0003735 // structural constituent of ribosome // inferred from electronic annotation /// ENSRNOT00000019247 // GO:0003735 // structural constituent of ribosome // inferred from electronic annotation /// ENSRNOT00000045301 // GO:0003735 // structural constituent of ribosome // inferred from electronic annotation /// ENSRNOT00000045301 // GO:0003735 // structural constituent of r…	translation
10712501	mitochondrial ribosomal protein L23	Mrpl23	-1.1153	0.580343	1.81684	0.000138888	2.14554	7.18292e-07	NM_022529 // GO:0006412 // translation // inferred from electronic annotation /// ENSRNOT00000027585 // GO:0006412 // translation // inferred from electronic annotation /// U62635 // GO:0006412 // translation // inferred from electronic annotation	NM_022529 // GO:0005622 // intracellular // inferred from electronic annotation /// NM_022529 // GO:0005739 // mitochondrion // inferred from electronic annotation /// NM_022529 // GO:0005739 // mitochondrion // not recorded /// NM_022529 // GO:0005762 // mitochondrial large ribosomal subunit // not recorded /// NM_022529 // GO:0005840 // ribosome // inferred from electronic annotation /// ENSRNO…	NM_022529 // GO:0000166 // nucleotide binding // inferred from electronic annotation /// NM_022529 // GO:0003735 // structural constituent of ribosome // inferred from electronic annotation /// ENSRNOT00000027585 // GO:0000166 // nucleotide binding // inferred from electronic annotation /// ENSRNOT00000027585 // GO:0003735 // structural constituent of ribosome // inferred from electronic annotati…	translation
10732197	ribosomal protein L3-like	Rpl3l	-1.50876	0.149454	-2.24201	0.00275798	-1.85605	0.00808135	ENSRNOT00000019660 // GO:0006412 // translation // inferred from electronic annotation	ENSRNOT00000019660 // GO:0005622 // intracellular // inferred from electronic annotation /// ENSRNOT00000019660 // GO:0005840 // ribosome // inferred from electronic annotation	ENSRNOT00000019660 // GO:0003735 // structural constituent of ribosome // inferred from electronic annotation	translation
10767371	ribosomal protein S26 /// similar to ribosomal protein S26	Rps26 /// LOC688948	1.00594	0.975092	1.88459	7.11641e-08	2.06563	2.64011e-10	NM_013224 // GO:0006412 // translation // inferred from electronic annotation /// NM_013224 // GO:0006414 // translational elongation // not recorded /// NM_013224 // GO:0008150 // biological_process // no biological data available /// NM_013224 // GO:0033119 // negative regulation of RNA splicing // not recorded /// ENSRNOT00000007304 // GO:0006412 // translation // inferred from electronic anno…	NM_013224 // GO:0005622 // intracellular // inferred from electronic annotation /// NM_013224 // GO:0005829 // cytosol // not recorded /// NM_013224 // GO:0005840 // ribosome // inferred from electronic annotation /// NM_013224 // GO:0015935 // small ribosomal subunit // not recorded /// NM_013224 // GO:0022627 // cytosolic small ribosomal subunit // inferred from direct assay /// NM_013224 // GO…	NM_013224 // GO:0003674 // molecular_function // no biological data available /// NM_013224 // GO:0003729 // mRNA binding // not recorded /// NM_013224 // GO:0003735 // structural constituent of ribosome // inferred from electronic annotation /// NM_013224 // GO:0005515 // protein binding // not recorded /// ENSRNOT00000007304 // GO:0003674 // molecular_function // no biological data available //…	translation
10772655	ribosomal protein S23 /// similar to ribosomal protein S23	Rps23 /// RGD1563570	1.00601	0.973964	1.62621	1.52855e-06	2.09759	1.93227e-10	NM_078617 // GO:0006412 // translation // inferred from electronic annotation /// NM_078617 // GO:0006414 // translational elongation // not recorded /// ENSRNOT00000022348 // GO:0006412 // translation // inferred from electronic annotation /// ENSRNOT00000022348 // GO:0006414 // translational elongation // not recorded /// BC058134 // GO:0006412 // translation // inferred from electronic annotat…	NM_078617 // GO:0005622 // intracellular // inferred from electronic annotation /// NM_078617 // GO:0005829 // cytosol // not recorded /// NM_078617 // GO:0005840 // ribosome // non-traceable author statement /// NM_078617 // GO:0015935 // small ribosomal subunit // inferred from electronic annotation /// NM_078617 // GO:0022627 // cytosolic small ribosomal subunit // not recorded /// ENSRNOT0000…	NM_078617 // GO:0003735 // structural constituent of ribosome // inferred from electronic annotation /// NM_078617 // GO:0045182 // translation regulator activity // non-traceable author statement /// ENSRNOT00000022348 // GO:0003735 // structural constituent of ribosome // inferred from electronic annotation /// ENSRNOT00000022348 // GO:0045182 // translation regulator activity // non-traceable …	translation
10858275	similar to ribosomal protein S12	LOC680988	1.20078	0.470242	2.48366	4.67861e-05	2.65977	2.48481e-06	ENSRNOT00000052241 // GO:0006412 // translation // inferred from electronic annotation	ENSRNOT00000052241 // GO:0005622 // intracellular // inferred from electronic annotation /// ENSRNOT00000052241 // GO:0005840 // ribosome // inferred from electronic annotation	ENSRNOT00000052241 // GO:0003735 // structural constituent of ribosome // inferred from electronic annotation	translation
10910966	mitochondrial methionyl-tRNA formyltransferase	Mtfmt	1.06282	0.870282	2.13106	0.000514872	2.02811	0.000269878	NM_001009697 // GO:0006412 // translation // inferred from electronic annotation /// NM_001009697 // GO:0009058 // biosynthetic process // inferred from electronic annotation /// ENSRNOT00000019671 // GO:0006412 // translation // inferred from electronic annotation /// ENSRNOT00000019671 // GO:0009058 // biosynthetic process // inferred from electronic annotation /// BC088470 // GO:0006412 // tra…	NM_001009697 // GO:0005739 // mitochondrion // inferred from electronic annotation /// NM_001009697 // GO:0005739 // mitochondrion // not recorded /// ENSRNOT00000019671 // GO:0005739 // mitochondrion // inferred from electronic annotation /// ENSRNOT00000019671 // GO:0005739 // mitochondrion // not recorded /// BC088470 // GO:0005739 // mitochondrion // inferred from electronic annotation /// BC…	NM_001009697 // GO:0004479 // methionyl-tRNA formyltransferase activity // inferred from electronic annotation /// NM_001009697 // GO:0008168 // methyltransferase activity // inferred from electronic annotation /// NM_001009697 // GO:0016740 // transferase activity // inferred from electronic annotation /// ENSRNOT00000019671 // GO:0004479 // methionyl-tRNA formyltransferase activity // inferred …	translation
10938962	ribosomal protein S21	Rps21	1.21694	0.185809	2.65523	7.76909e-08	2.82519	1.00909e-09	NM_031111 // GO:0006412 // translation // inferred from electronic annotation /// NM_031111 // GO:0006414 // translational elongation // not recorded /// NM_031111 // GO:0008150 // biological_process // no biological data available /// ENSRNOT00000008458 // GO:0006412 // translation // inferred from electronic annotation /// ENSRNOT00000008458 // GO:0006414 // translational elongation // not reco…	NM_031111 // GO:0005622 // intracellular // inferred from electronic annotation /// NM_031111 // GO:0005737 // cytoplasm // not recorded /// NM_031111 // GO:0005829 // cytosol // not recorded /// NM_031111 // GO:0005840 // ribosome // inferred from electronic annotation /// NM_031111 // GO:0015935 // small ribosomal subunit // not recorded /// NM_031111 // GO:0022627 // cytosolic small ribosomal …	NM_031111 // GO:0003674 // molecular_function // no biological data available /// NM_031111 // GO:0003735 // structural constituent of ribosome // inferred from electronic annotation /// NM_031111 // GO:0043022 // ribosome binding // inferred from sequence or structural similarity /// NM_031111 // GO:0047485 // protein N-terminus binding // not recorded /// ENSRNOT00000008458 // GO:0003674 // mol…	translation
10742029	ribosomal protein S10 /// similar to ribosomal protein S10	Rps10 /// RGD1564698	-1.03553	0.939001	2.28	0.000438822	2.10136	0.000339442	NM_031109 // GO:0000028 // ribosomal small subunit assembly // inferred from mutant phenotype /// NM_031109 // GO:0006414 // translational elongation // not recorded /// ENSRNOT00000033907 // GO:0000028 // ribosomal small subunit assembly // inferred from mutant phenotype /// ENSRNOT00000033907 // GO:0006414 // translational elongation // not recorded /// BC058141 // GO:0000028 // ribosomal small…	NM_031109 // GO:0005737 // cytoplasm // inferred from electronic annotation /// NM_031109 // GO:0005829 // cytosol // not recorded /// NM_031109 // GO:0005840 // ribosome // inferred from electronic annotation /// NM_031109 // GO:0022627 // cytosolic small ribosomal subunit // inferred from direct assay /// NM_031109 // GO:0022627 // cytosolic small ribosomal subunit // not recorded /// ENSRNOT00…	NM_031109 // GO:0003735 // structural constituent of ribosome // inferred from mutant phenotype /// NM_031109 // GO:0005515 // protein binding // not recorded /// ENSRNOT00000033907 // GO:0003735 // structural constituent of ribosome // inferred from mutant phenotype /// ENSRNOT00000033907 // GO:0005515 // protein binding // not recorded /// BC058141 // GO:0003735 // structural constituent of rib…	translation
10788666	ribosomal protein S20	Rps20	-1.04191	0.798741	1.65398	6.7187e-06	2.1604	5.33123e-10	NM_001007603 // GO:0006412 // translation // inferred from electronic annotation /// NM_001007603 // GO:0006414 // translational elongation // not recorded /// ENSRNOT00000011314 // GO:0006412 // translation // inferred from electronic annotation /// ENSRNOT00000011314 // GO:0006414 // translational elongation // not recorded /// ENSRNOT00000051449 // GO:0006412 // translation // inferred from el…	NM_001007603 // GO:0005622 // intracellular // inferred from electronic annotation /// NM_001007603 // GO:0005737 // cytoplasm // not recorded /// NM_001007603 // GO:0005829 // cytosol // not recorded /// NM_001007603 // GO:0005840 // ribosome // inferred from electronic annotation /// NM_001007603 // GO:0022627 // cytosolic small ribosomal subunit // inferred from direct assay /// NM_001007603 /…	NM_001007603 // GO:0003723 // RNA binding // inferred from electronic annotation /// NM_001007603 // GO:0003735 // structural constituent of ribosome // inferred from electronic annotation /// NM_001007603 // GO:0003735 // structural constituent of ribosome // not recorded /// NM_001007603 // GO:0005515 // protein binding // not recorded /// ENSRNOT00000011314 // GO:0003723 // RNA binding // infe…	translation
10874691	ribosomal protein S15a	Rps15a	1.04894	0.780255	1.86067	1.12886e-06	2.11291	3.70493e-09	NM_053982 // GO:0006412 // translation // inferred from electronic annotation /// NM_053982 // GO:0006414 // translational elongation // not recorded /// NM_053982 // GO:0008284 // positive regulation of cell proliferation // not recorded /// NM_053982 // GO:0009615 // response to virus // not recorded /// NM_053982 // GO:0045787 // positive regulation of cell cycle // not recorded /// ENSRNOT000…	NM_053982 // GO:0005622 // intracellular // inferred from electronic annotation /// NM_053982 // GO:0005737 // cytoplasm // not recorded /// NM_053982 // GO:0005739 // mitochondrion // not recorded /// NM_053982 // GO:0005829 // cytosol // not recorded /// NM_053982 // GO:0005840 // ribosome // inferred from electronic annotation /// NM_053982 // GO:0022627 // cytosolic small ribosomal subunit //…	NM_053982 // GO:0003735 // structural constituent of ribosome // inferred from electronic annotation /// NM_053982 // GO:0003735 // structural constituent of ribosome // not recorded /// NM_053982 // GO:0005515 // protein binding // not recorded /// ENSRNOT00000024678 // GO:0003735 // structural constituent of ribosome // inferred from electronic annotation /// ENSRNOT00000024678 // GO:0003735 //…	translation
10899868	ribosomal protein S26	Rps26	-1.00318	0.986559	1.87998	7.76909e-08	2.01404	4.35806e-10	NM_013224 // GO:0006412 // translation // inferred from electronic annotation /// NM_013224 // GO:0006414 // translational elongation // not recorded /// NM_013224 // GO:0008150 // biological_process // no biological data available /// NM_013224 // GO:0033119 // negative regulation of RNA splicing // not recorded /// ENSRNOT00000007304 // GO:0006412 // translation // inferred from electronic anno…	NM_013224 // GO:0005622 // intracellular // inferred from electronic annotation /// NM_013224 // GO:0005829 // cytosol // not recorded /// NM_013224 // GO:0005840 // ribosome // inferred from electronic annotation /// NM_013224 // GO:0015935 // small ribosomal subunit // not recorded /// NM_013224 // GO:0022627 // cytosolic small ribosomal subunit // inferred from direct assay /// NM_013224 // GO…	NM_013224 // GO:0003674 // molecular_function // no biological data available /// NM_013224 // GO:0003729 // mRNA binding // not recorded /// NM_013224 // GO:0003735 // structural constituent of ribosome // inferred from electronic annotation /// NM_013224 // GO:0005515 // protein binding // not recorded /// ENSRNOT00000007304 // GO:0003674 // molecular_function // no biological data available //…	translation
10905530	ribosomal protein L3	Rpl3	1.73241	0.00109399	7.01054	4.55119e-11	7.03107	3.15162e-12	NM_198753 // GO:0006412 // translation // inferred from electronic annotation /// NM_198753 // GO:0006414 // translational elongation // not recorded /// ENSRNOT00000067032 // GO:0006412 // translation // inferred from electronic annotation /// ENSRNOT00000067032 // GO:0006414 // translational elongation // not recorded /// ENSRNOT00000022949 // GO:0006412 // translation // inferred from electron…	NM_198753 // GO:0005622 // intracellular // inferred from electronic annotation /// NM_198753 // GO:0005737 // cytoplasm // inferred from electronic annotation /// NM_198753 // GO:0005737 // cytoplasm // not recorded /// NM_198753 // GO:0005829 // cytosol // not recorded /// NM_198753 // GO:0005840 // ribosome // inferred from electronic annotation /// ENSRNOT00000067032 // GO:0005622 // intracel…	NM_198753 // GO:0003735 // structural constituent of ribosome // inferred from electronic annotation /// NM_198753 // GO:0005515 // protein binding // not recorded /// ENSRNOT00000067032 // GO:0003735 // structural constituent of ribosome // inferred from electronic annotation /// ENSRNOT00000067032 // GO:0005515 // protein binding // not recorded /// ENSRNOT00000022949 // GO:0003735 // structura…	translation
10751767	ribosomal protein S26 /// similar to 40S ribosomal protein S26 /// similar to ribosomal protein S26	Rps26 /// RGD1562415 /// LOC688948	1.05698	0.640373	1.97929	2.05617e-08	2.18571	6.62993e-11	NM_013224 // GO:0006412 // translation // inferred from electronic annotation /// NM_013224 // GO:0006414 // translational elongation // not recorded /// NM_013224 // GO:0008150 // biological_process // no biological data available /// NM_013224 // GO:0033119 // negative regulation of RNA splicing // not recorded /// ENSRNOT00000007304 // GO:0006412 // translation // inferred from electronic anno…	NM_013224 // GO:0005622 // intracellular // inferred from electronic annotation /// NM_013224 // GO:0005829 // cytosol // not recorded /// NM_013224 // GO:0005840 // ribosome // inferred from electronic annotation /// NM_013224 // GO:0015935 // small ribosomal subunit // not recorded /// NM_013224 // GO:0022627 // cytosolic small ribosomal subunit // inferred from direct assay /// NM_013224 // GO…	NM_013224 // GO:0003674 // molecular_function // no biological data available /// NM_013224 // GO:0003729 // mRNA binding // not recorded /// NM_013224 // GO:0003735 // structural constituent of ribosome // inferred from electronic annotation /// NM_013224 // GO:0005515 // protein binding // not recorded /// ENSRNOT00000007304 // GO:0003674 // molecular_function // no biological data available //…	translation
10878954	ribosomal protein S8-like /// ribosomal protein S8 /// similar to ribosomal protein S8	LOC297756 /// Rps8 /// RGD1566369	1.19502	0.211489	2.26461	4.19094e-07	2.20289	5.14596e-08	NM_031706 // GO:0006412 // translation // inferred from electronic annotation /// NM_031706 // GO:0006414 // translational elongation // not recorded /// NM_031706 // GO:0008150 // biological_process // no biological data available /// ENSRNOT00000025796 // GO:0006412 // translation // inferred from electronic annotation /// ENSRNOT00000025796 // GO:0006414 // translational elongation // not reco…	NM_031706 // GO:0005622 // intracellular // inferred from electronic annotation /// NM_031706 // GO:0005737 // cytoplasm // inferred from electronic annotation /// NM_031706 // GO:0005829 // cytosol // not recorded /// NM_031706 // GO:0005840 // ribosome // inferred from electronic annotation /// NM_031706 // GO:0022627 // cytosolic small ribosomal subunit // inferred from direct assay /// NM_031…	NM_031706 // GO:0003674 // molecular_function // no biological data available /// NM_031706 // GO:0003735 // structural constituent of ribosome // inferred from electronic annotation /// NM_031706 // GO:0005515 // protein binding // not recorded /// ENSRNOT00000025796 // GO:0003674 // molecular_function // no biological data available /// ENSRNOT00000025796 // GO:0003735 // structural constituent…	translation
10821402	pelota homolog (Drosophila)	Pelo	1.90355	0.043673	2.99485	0.00066614	2.22789	0.00370874	NM_001007634 // GO:0006412 // translation // inferred from electronic annotation /// NM_001007634 // GO:0007049 // cell cycle // inferred from electronic annotation /// NM_001007634 // GO:0008283 // cell proliferation // inferred from electronic annotation /// NM_001007634 // GO:0008283 // cell proliferation // not recorded /// NM_001007634 // GO:0051276 // chromosome organization // inferred fro…	NM_001007634 // GO:0005634 // nucleus // inferred from electronic annotation /// NM_001007634 // GO:0005737 // cytoplasm // inferred from electronic annotation /// ENSRNOT00000032223 // GO:0005634 // nucleus // inferred from electronic annotation /// ENSRNOT00000032223 // GO:0005737 // cytoplasm // inferred from electronic annotation /// BC083637 // GO:0005634 // nucleus // inferred from electron…	NM_001007634 // GO:0004519 // endonuclease activity // inferred from electronic annotation /// NM_001007634 // GO:0005515 // protein binding // inferred from electronic annotation /// NM_001007634 // GO:0005515 // protein binding // not recorded /// NM_001007634 // GO:0016787 // hydrolase activity // inferred from electronic annotation /// NM_001007634 // GO:0046872 // metal ion binding // inferr…	translation //cell proliferation
10719530	apolipoprotein E	Apoe	1.33382	0.288405	-1.01325	0.968289	2.03901	0.000970113	NM_138828 // GO:0001937 // negative regulation of endothelial cell proliferation // inferred from electronic annotation /// NM_138828 // GO:0001937 // negative regulation of endothelial cell proliferation // not recorded /// NM_138828 // GO:0002021 // response to dietary excess // inferred from electronic annotation /// NM_138828 // GO:0002021 // response to dietary excess // not recorded /// NM_…	NM_138828 // GO:0005576 // extracellular region // inferred from electronic annotation /// NM_138828 // GO:0005576 // extracellular region // not recorded /// NM_138828 // GO:0005615 // extracellular space // inferred from direct assay /// NM_138828 // GO:0005615 // extracellular space // not recorded /// NM_138828 // GO:0005737 // cytoplasm // inferred from direct assay /// NM_138828 // GO:00057…	NM_138828 // GO:0001540 // beta-amyloid binding // not recorded /// NM_138828 // GO:0001540 // beta-amyloid binding // inferred from sequence or structural similarity /// NM_138828 // GO:0005319 // lipid transporter activity // inferred from direct assay /// NM_138828 // GO:0005319 // lipid transporter activity // not recorded /// NM_138828 // GO:0005515 // protein binding // not recorded /// NM_…	response to oxidative stress;metabolism/lipid
10743359	aldehyde dehydrogenase 3 family, member A2	Aldh3a2	1.26062	0.149405	2.12044	1.01104e-05	2.12606	1.20234e-06	NM_031731 // GO:0000302 // response to reactive oxygen species // inferred from direct assay /// NM_031731 // GO:0006081 // cellular aldehyde metabolic process // inferred from electronic annotation /// NM_031731 // GO:0046292 // formaldehyde metabolic process // inferred from direct assay /// NM_031731 // GO:0055114 // oxidation reduction // inferred from electronic annotation /// ENSRNOT0000006…	NM_031731 // GO:0005634 // nucleus // inferred from direct assay /// NM_031731 // GO:0005739 // mitochondrion // not recorded /// NM_031731 // GO:0005743 // mitochondrial inner membrane // not recorded /// NM_031731 // GO:0005783 // endoplasmic reticulum // inferred from direct assay /// NM_031731 // GO:0005792 // microsome // non-traceable author statement /// NM_031731 // GO:0005829 // cytosol …	NM_031731 // GO:0004028 // 3-chloroallyl aldehyde dehydrogenase activity // inferred from direct assay /// NM_031731 // GO:0004029 // aldehyde dehydrogenase (NAD) activity // inferred from electronic annotation /// NM_031731 // GO:0004030 // aldehyde dehydrogenase [NAD(P)+] activity // inferred from electronic annotation /// NM_031731 // GO:0016491 // oxidoreductase activity // inferred from elec…	response to oxidative stress
10806122	heme oxygenase (decycling) 1	Hmox1	2.99564	1.8605e-05	3.40519	5.98342e-06	4.28396	3.65499e-08	NM_012580 // GO:0001525 // angiogenesis // inferred from direct assay /// NM_012580 // GO:0001666 // response to hypoxia // inferred from expression pattern /// NM_012580 // GO:0002246 // healing during inflammatory response // inferred from electronic annotation /// NM_012580 // GO:0002246 // healing during inflammatory response // not recorded /// NM_012580 // GO:0006644 // phospholipid metabol…	NM_012580 // GO:0005634 // nucleus // inferred from direct assay /// NM_012580 // GO:0005634 // nucleus // not recorded /// NM_012580 // GO:0005730 // nucleolus // inferred from direct assay /// NM_012580 // GO:0005783 // endoplasmic reticulum // inferred from direct assay /// NM_012580 // GO:0005783 // endoplasmic reticulum // not recorded /// NM_012580 // GO:0005792 // microsome // inferred fro…	NM_012580 // GO:0004392 // heme oxygenase (decyclizing) activity // inferred from direct assay /// NM_012580 // GO:0004392 // heme oxygenase (decyclizing) activity // inferred from electronic annotation /// NM_012580 // GO:0004392 // heme oxygenase (decyclizing) activity // not recorded /// NM_012580 // GO:0004392 // heme oxygenase (decyclizing) activity // traceable author statement /// NM_01258…	response to oxidative stress
10809392	metallothionein 1a	Mt1a	8.00331	6.21667e-06	13.3437	3.98219e-07	17.3336	5.21687e-09	NM_138826 // GO:0006875 // cellular metal ion homeostasis // not recorded /// NM_138826 // GO:0006882 // cellular zinc ion homeostasis // not recorded /// NM_138826 // GO:0007263 // nitric oxide mediated signal transduction // not recorded /// NM_138826 // GO:0010273 // detoxification of copper ion // not recorded /// ENSRNOT00000038212 // GO:0006875 // cellular metal ion homeostasis // not recor…	NM_138826 // GO:0005764 // lysosome // not recorded /// NM_138826 // GO:0005829 // cytosol // not recorded /// ENSRNOT00000038212 // GO:0005764 // lysosome // not recorded /// ENSRNOT00000038212 // GO:0005829 // cytosol // not recorded /// ENSRNOT00000057898 // GO:0005764 // lysosome // not recorded /// ENSRNOT00000057898 // GO:0005829 // cytosol // not recorded /// BC058442 // GO:0005764 // lyso…	NM_138826 // GO:0005507 // copper ion binding // not recorded /// NM_138826 // GO:0046872 // metal ion binding // inferred from electronic annotation /// NM_138826 // GO:0046872 // metal ion binding // not recorded /// ENSRNOT00000038212 // GO:0005507 // copper ion binding // not recorded /// ENSRNOT00000038212 // GO:0046872 // metal ion binding // inferred from electronic annotation /// ENSRNOT0…	response to oxidative stress
10810867	NAD(P)H dehydrogenase, quinone 1	Nqo1	1.11651	0.854847	2.38181	0.0117983	2.99358	0.000519724	NM_017000 // GO:0006979 // response to oxidative stress // inferred from expression pattern /// NM_017000 // GO:0006979 // response to oxidative stress // not recorded /// NM_017000 // GO:0043086 // negative regulation of catalytic activity // inferred from electronic annotation /// NM_017000 // GO:0043086 // negative regulation of catalytic activity // not recorded /// NM_017000 // GO:0043525 //…	NM_017000 // GO:0005737 // cytoplasm // inferred from electronic annotation /// NM_017000 // GO:0005737 // cytoplasm // not recorded /// ENSRNOT00000017174 // GO:0005737 // cytoplasm // inferred from electronic annotation /// ENSRNOT00000017174 // GO:0005737 // cytoplasm // not recorded /// BC083542 // GO:0005737 // cytoplasm // inferred from electronic annotation /// BC083542 // GO:0005737 // cy…	NM_017000 // GO:0003955 // NAD(P)H dehydrogenase (quinone) activity // inferred from direct assay /// NM_017000 // GO:0009055 // electron carrier activity // inferred from electronic annotation /// NM_017000 // GO:0016491 // oxidoreductase activity // inferred from electronic annotation /// NM_017000 // GO:0050662 // coenzyme binding // inferred from electronic annotation /// ENSRNOT00000017174 /…	response to oxidative stress
10827989	metallothionein 2A /// similar to RIKEN cDNA 2300002M23	Mt2A /// RGD1562885	9.90258	5.14025e-11	13.4971	6.20643e-10	15.6081	9.07566e-12	NM_001137564 // GO:0006882 // cellular zinc ion homeostasis // not recorded /// NM_001137564 // GO:0007263 // nitric oxide mediated signal transduction // not recorded /// NM_001137564 // GO:0010273 // detoxification of copper ion // not recorded /// ENSRNOT00000067391 // GO:0006882 // cellular zinc ion homeostasis // not recorded /// ENSRNOT00000067391 // GO:0007263 // nitric oxide mediated sign…	---	NM_001137564 // GO:0005515 // protein binding // not recorded /// NM_001137564 // GO:0046872 // metal ion binding // inferred from electronic annotation /// ENSRNOT00000067391 // GO:0005515 // protein binding // not recorded /// ENSRNOT00000067391 // GO:0046872 // metal ion binding // inferred from electronic annotation /// BC168768 // GO:0005515 // protein binding // not recorded /// BC168768 //…	response to oxidative stress
10882933	xanthine dehydrogenase	Xdh	2.51272	0.00075124	1.39591	0.238603	2.23899	0.000964883	NM_017154 // GO:0007595 // lactation // inferred from electronic annotation /// NM_017154 // GO:0007595 // lactation // not recorded /// NM_017154 // GO:0009115 // xanthine catabolic process // inferred from direct assay /// NM_017154 // GO:0009115 // xanthine catabolic process // not recorded /// NM_017154 // GO:0009115 // xanthine catabolic process // inferred from sequence or structural simila…	NM_017154 // GO:0005576 // extracellular region // inferred from electronic annotation /// NM_017154 // GO:0005737 // cytoplasm // inferred from electronic annotation /// NM_017154 // GO:0005777 // peroxisome // inferred from electronic annotation /// NM_017154 // GO:0005829 // cytosol // inferred from direct assay /// NM_017154 // GO:0005829 // cytosol // not recorded /// ENSRNOT00000009634 // G…	NM_017154 // GO:0004854 // xanthine dehydrogenase activity // inferred from direct assay /// NM_017154 // GO:0004855 // xanthine oxidase activity // inferred from direct assay /// NM_017154 // GO:0004855 // xanthine oxidase activity // not recorded /// NM_017154 // GO:0004855 // xanthine oxidase activity // inferred from sequence or structural similarity /// NM_017154 // GO:0005506 // iron ion bi…	response to oxidative stress
10923393	aldehyde oxidase 1	Aox1	2.4105	0.0127965	3.7463	0.00036105	3.09478	0.000481864	NM_019363 // GO:0006805 // xenobiotic metabolic process // traceable author statement /// NM_019363 // GO:0017144 // drug metabolic process // traceable author statement /// NM_019363 // GO:0055114 // oxidation reduction // inferred from electronic annotation /// ENSRNOT00000068633 // GO:0006805 // xenobiotic metabolic process // traceable author statement /// ENSRNOT00000068633 // GO:0017144 // …	NM_019363 // GO:0005737 // cytoplasm // inferred from electronic annotation /// NM_019363 // GO:0005829 // cytosol // traceable author statement /// ENSRNOT00000068633 // GO:0005737 // cytoplasm // inferred from electronic annotation /// ENSRNOT00000068633 // GO:0005829 // cytosol // traceable author statement /// AF110478 // GO:0005737 // cytoplasm // inferred from electronic annotation /// AF11…	NM_019363 // GO:0004031 // aldehyde oxidase activity // inferred from direct assay /// NM_019363 // GO:0005506 // iron ion binding // inferred from electronic annotation /// NM_019363 // GO:0009055 // electron carrier activity // inferred from electronic annotation /// NM_019363 // GO:0016491 // oxidoreductase activity // inferred from electronic annotation /// NM_019363 // GO:0046872 // metal io…	response to oxidative stress
10937734	pirin (iron-binding nuclear protein)	Pir	1.54537	0.204866	1.65463	0.11393	2.06178	0.00841121	---	NM_001009474 // GO:0005634 // nucleus // inferred from electronic annotation /// ENSRNOT00000004884 // GO:0005634 // nucleus // inferred from electronic annotation /// BC088290 // GO:0005634 // nucleus // inferred from electronic annotation	NM_001009474 // GO:0046872 // metal ion binding // inferred from electronic annotation /// ENSRNOT00000004884 // GO:0046872 // metal ion binding // inferred from electronic annotation /// BC088290 // GO:0046872 // metal ion binding // inferred from electronic annotation	response to oxidative stress
10851492	oxidative stress responsive gene	RGD1303142	1.68534	0.0671225	2.2108	0.00433603	1.27504	0.307645	---	---	---	oxidative stress response
10825925	glutathione S-transferase mu 1	Gstm1	1.46753	0.539776	1.58375	0.380043	2.64269	0.019247	NM_017014 // GO:0006749 // glutathione metabolic process // inferred from direct assay /// NM_017014 // GO:0007608 // sensory perception of smell // inferred from electronic annotation /// NM_017014 // GO:0008152 // metabolic process // inferred from electronic annotation /// NM_017014 // GO:0010226 // response to lithium ion // inferred from expression pattern /// NM_017014 // GO:0043200 // resp…	NM_017014 // GO:0005576 // extracellular region // inferred from direct assay /// NM_017014 // GO:0005737 // cytoplasm // inferred from electronic annotation /// ENSRNOT00000047139 // GO:0005576 // extracellular region // inferred from direct assay /// ENSRNOT00000047139 // GO:0005737 // cytoplasm // inferred from electronic annotation /// M11719 // GO:0005576 // extracellular region // inferred …	NM_017014 // GO:0004364 // glutathione transferase activity // inferred from direct assay /// NM_017014 // GO:0005496 // steroid binding // inferred from physical interaction /// NM_017014 // GO:0016740 // transferase activity // inferred from electronic annotation /// NM_017014 // GO:0042803 // protein homodimerization activity // inferred from direct assay /// ENSRNOT00000047139 // GO:0004364 /…	glutathione metabolic process
10829653	glutathione S-transferase, theta 2	Gstt2	1.77048	0.277972	4.2315	0.00220936	3.1279	0.00537594	NM_012796 // GO:0006749 // glutathione metabolic process // inferred from direct assay /// ENSRNOT00000037656 // GO:0006749 // glutathione metabolic process // inferred from direct assay /// BC061856 // GO:0006749 // glutathione metabolic process // inferred from direct assay	NM_012796 // GO:0005634 // nucleus // inferred from electronic annotation /// NM_012796 // GO:0005634 // nucleus // not recorded /// NM_012796 // GO:0005737 // cytoplasm // inferred from electronic annotation /// NM_012796 // GO:0005737 // cytoplasm // not recorded /// NM_012796 // GO:0005829 // cytosol // not recorded /// ENSRNOT00000037656 // GO:0005634 // nucleus // inferred from electronic an…	NM_012796 // GO:0004364 // glutathione transferase activity // inferred from direct assay /// NM_012796 // GO:0016740 // transferase activity // inferred from electronic annotation /// ENSRNOT00000037656 // GO:0004364 // glutathione transferase activity // inferred from direct assay /// ENSRNOT00000037656 // GO:0016740 // transferase activity // inferred from electronic annotation /// BC061856 //…	glutathione metabolic process
10832563	glutathione S-transferase, theta 3	Gstt3	1.51019	0.539752	4.57874	0.00343985	2.49142	0.0392278	NM_001137643 // GO:0006749 // glutathione metabolic process // not recorded	---	NM_001137643 // GO:0004364 // glutathione transferase activity // not recorded	glutathione metabolic process
10859392	microsomal glutathione S-transferase 1	Mgst1	1.78367	0.149454	2.92237	0.0045044	3.38548	0.000406764	NM_134349 // GO:0006749 // glutathione metabolic process // inferred from electronic annotation /// NM_134349 // GO:0006749 // glutathione metabolic process // not recorded /// NM_134349 // GO:0010243 // response to organic nitrogen // inferred from direct assay /// NM_134349 // GO:0032496 // response to lipopolysaccharide // inferred from direct assay /// NM_134349 // GO:0033327 // Leydig cell d…	NM_134349 // GO:0005634 // nucleus // inferred from direct assay /// NM_134349 // GO:0005739 // mitochondrion // inferred from direct assay /// NM_134349 // GO:0005741 // mitochondrial outer membrane // inferred from electronic annotation /// NM_134349 // GO:0005743 // mitochondrial inner membrane // inferred from electronic annotation /// NM_134349 // GO:0005743 // mitochondrial inner membrane /…	NM_134349 // GO:0004364 // glutathione transferase activity // inferred from direct assay /// NM_134349 // GO:0016740 // transferase activity // inferred from electronic annotation /// NM_134349 // GO:0042802 // identical protein binding // inferred from direct assay /// NM_134349 // GO:0042803 // protein homodimerization activity // inferred from direct assay /// ENSRNOT00000010579 // GO:0004364…	glutathione metabolic process
10733680	glutathione peroxidase 3	Gpx3	1.91977	0.00870881	2.31983	0.00104121	3.35497	2.14064e-06	NM_022525 // GO:0002238 // response to molecule of fungal origin // inferred from expression pattern /// NM_022525 // GO:0006749 // glutathione metabolic process // inferred from direct assay /// NM_022525 // GO:0006979 // response to oxidative stress // inferred from electronic annotation /// NM_022525 // GO:0007565 // female pregnancy // inferred from expression pattern /// NM_022525 // GO:0010…	NM_022525 // GO:0005576 // extracellular region // inferred from electronic annotation /// NM_022525 // GO:0005615 // extracellular space // inferred from direct assay /// NM_022525 // GO:0005615 // extracellular space // not recorded /// NM_022525 // GO:0005615 // extracellular space // inferred from sequence or structural similarity /// NM_022525 // GO:0005625 // soluble fraction // inferred fr…	NM_022525 // GO:0004602 // glutathione peroxidase activity // inferred from direct assay /// NM_022525 // GO:0004602 // glutathione peroxidase activity // not recorded /// NM_022525 // GO:0004602 // glutathione peroxidase activity // inferred from sequence or structural similarity /// NM_022525 // GO:0008430 // selenium binding // inferred from direct assay /// NM_022525 // GO:0008430 // selenium…	glutathione metabolic process
10769629	microsomal glutathione S-transferase 3	Mgst3	-1.76094	0.291272	-15.8027	1.15776e-06	-7.49598	1.34213e-05	ENSRNOT00000005719 // GO:0010243 // response to organic nitrogen // inferred from expression pattern	ENSRNOT00000005719 // GO:0005575 // cellular_component // no biological data available	ENSRNOT00000005719 // GO:0004602 // glutathione peroxidase activity // inferred from direct assay	glutathione metabolic process
10792061	glutathione reductase	Gsr	1.43449	0.313067	2.46122	0.00406752	1.88243	0.0189417	ENSRNOT00000067094 // GO:0006749 // glutathione metabolic process // inferred from direct assay /// ENSRNOT00000067094 // GO:0006749 // glutathione metabolic process // inferred from electronic annotation /// ENSRNOT00000067094 // GO:0007283 // spermatogenesis // inferred from mutant phenotype /// ENSRNOT00000067094 // GO:0045454 // cell redox homeostasis // inferred from electronic annotation //…	ENSRNOT00000067094 // GO:0005625 // soluble fraction // inferred from direct assay /// ENSRNOT00000067094 // GO:0005737 // cytoplasm // inferred from electronic annotation /// ENSRNOT00000067094 // GO:0005739 // mitochondrion // inferred from direct assay /// ENSRNOT00000067094 // GO:0005829 // cytosol // inferred from direct assay /// ENSRNOT00000067094 // GO:0005829 // cytosol // not recorded /…	ENSRNOT00000067094 // GO:0004362 // glutathione-disulfide reductase activity // inferred from direct assay /// ENSRNOT00000067094 // GO:0004362 // glutathione-disulfide reductase activity // inferred from electronic annotation /// ENSRNOT00000067094 // GO:0004362 // glutathione-disulfide reductase activity // not recorded /// ENSRNOT00000067094 // GO:0004362 // glutathione-disulfide reductase act…	glutathione metabolic process
10815308	microsomal glutathione S-transferase 2	Mgst2	1.27321	0.712057	9.28975	7.79056e-06	12.2098	1.3804e-07	NM_001106430 // GO:0006750 // glutathione biosynthetic process // not recorded /// NM_001106430 // GO:0010243 // response to organic nitrogen // inferred from expression pattern /// NM_001106430 // GO:0019370 // leukotriene biosynthetic process // not recorded /// NM_001106430 // GO:0032496 // response to lipopolysaccharide // inferred from expression pattern /// ENSRNOT00000017785 // GO:0006750 …	NM_001106430 // GO:0005624 // membrane fraction // not recorded /// NM_001106430 // GO:0005737 // cytoplasm // inferred from direct assay /// NM_001106430 // GO:0005792 // microsome // not recorded /// NM_001106430 // GO:0005886 // plasma membrane // not recorded /// ENSRNOT00000017785 // GO:0005624 // membrane fraction // not recorded /// ENSRNOT00000017785 // GO:0005737 // cytoplasm // inferred…	NM_001106430 // GO:0004364 // glutathione transferase activity // inferred from direct assay /// NM_001106430 // GO:0004364 // glutathione transferase activity // not recorded /// NM_001106430 // GO:0004464 // leukotriene-C4 synthase activity // inferred from direct assay /// NM_001106430 // GO:0004464 // leukotriene-C4 synthase activity // not recorded /// NM_001106430 // GO:0004602 // glutathio…	glutathione metabolic process
10825890	glutathione S-transferase, mu 7	Gstm7	-1.00684	0.988719	-2.97849	3.53286e-05	-1.45917	0.0648013	NM_031154 // GO:0008152 // metabolic process // inferred from electronic annotation /// ENSRNOT00000025689 // GO:0008152 // metabolic process // inferred from electronic annotation /// BC059130 // GO:0008152 // metabolic process // inferred from electronic annotation	NM_031154 // GO:0005737 // cytoplasm // inferred from electronic annotation /// ENSRNOT00000025689 // GO:0005737 // cytoplasm // inferred from electronic annotation /// BC059130 // GO:0005737 // cytoplasm // inferred from electronic annotation	NM_031154 // GO:0004364 // glutathione transferase activity // inferred from electronic annotation /// NM_031154 // GO:0016740 // transferase activity // inferred from electronic annotation /// ENSRNOT00000025689 // GO:0004364 // glutathione transferase activity // inferred from electronic annotation /// ENSRNOT00000025689 // GO:0016740 // transferase activity // inferred from electronic annotati…	glutathione metabolic process
10825907	glutathione S-transferase mu 3	Gstm3	1.0651	0.898579	1.30687	0.346239	2.62954	9.85123e-05	NM_020540 // GO:0008152 // metabolic process // inferred from electronic annotation /// NM_020540 // GO:0043627 // response to estrogen stimulus // not recorded /// ENSRNOT00000025800 // GO:0008152 // metabolic process // inferred from electronic annotation /// ENSRNOT00000025800 // GO:0043627 // response to estrogen stimulus // not recorded	---	NM_020540 // GO:0004364 // glutathione transferase activity // inferred from electronic annotation /// NM_020540 // GO:0005515 // protein binding // not recorded /// NM_020540 // GO:0016740 // transferase activity // inferred from electronic annotation /// NM_020540 // GO:0042802 // identical protein binding // not recorded /// ENSRNOT00000025800 // GO:0004364 // glutathione transferase activity …	glutathione metabolic process
10832555	glutathione S-transferase theta 1 /// glutathione S-transferase, theta 3	Gstt1 /// Gstt3	1.38041	0.465513	2.25145	0.0216335	3.16031	0.000425451	NM_053293 // GO:0006749 // glutathione metabolic process // not recorded /// NM_053293 // GO:0014070 // response to organic cyclic substance // inferred from expression pattern /// NM_053293 // GO:0042493 // response to drug // inferred from expression pattern /// NM_001137643 // GO:0006749 // glutathione metabolic process // not recorded /// ENSRNOT00000001669 // GO:0006749 // glutathione metabo…	NM_053293 // GO:0005737 // cytoplasm // inferred from electronic annotation /// NM_053293 // GO:0005829 // cytosol // inferred from direct assay /// NM_053293 // GO:0005829 // cytosol // not recorded /// ENSRNOT00000001669 // GO:0005737 // cytoplasm // inferred from electronic annotation /// ENSRNOT00000001669 // GO:0005829 // cytosol // inferred from direct assay /// ENSRNOT00000001669 // GO:000…	NM_053293 // GO:0004364 // glutathione transferase activity // inferred from direct assay /// NM_053293 // GO:0004364 // glutathione transferase activity // not recorded /// NM_053293 // GO:0004602 // glutathione peroxidase activity // inferred from direct assay /// NM_053293 // GO:0004602 // glutathione peroxidase activity // not recorded /// NM_053293 // GO:0016740 // transferase activity // in…	glutathione metabolic process
10721361	myosin binding protein C, fast-type	Mybpc2	-1.06208	0.92672	-1.94867	0.0422801	-4.19751	1.03873e-05	NM_001106257 // GO:0006936 // muscle contraction // not recorded /// ENSRNOT00000067754 // GO:0006936 // muscle contraction // not recorded /// ENSRNOT00000026590 // GO:0006936 // muscle contraction // not recorded	---	---	sarcomeric protein
10727660	actinin alpha 3	Actn3	-1.13531	0.720413	-1.99244	0.00349071	-2.47725	5.07328e-05	NM_133424 // GO:0006936 // muscle contraction // inferred from electronic annotation /// NM_133424 // GO:0006936 // muscle contraction // not recorded /// NM_133424 // GO:0048041 // focal adhesion assembly // not recorded /// ENSRNOT00000026812 // GO:0006936 // muscle contraction // inferred from electronic annotation /// ENSRNOT00000026812 // GO:0006936 // muscle contraction // not recorded /// …	NM_133424 // GO:0005925 // focal adhesion // not recorded /// ENSRNOT00000026812 // GO:0005925 // focal adhesion // not recorded /// AF450248 // GO:0005925 // focal adhesion // not recorded	NM_133424 // GO:0003779 // actin binding // inferred from electronic annotation /// NM_133424 // GO:0005509 // calcium ion binding // inferred from electronic annotation /// NM_133424 // GO:0005515 // protein binding // inferred from electronic annotation /// NM_133424 // GO:0005515 // protein binding // not recorded /// NM_133424 // GO:0051015 // actin filament binding // not recorded /// ENSRNO…	sarcomeric protein
10730057	PDZ and LIM domain 1	Pdlim1	-1.64345	0.384269	-3.09989	0.0181667	-2.6752	0.0183443	NM_017365 // GO:0001666 // response to hypoxia // inferred from expression pattern /// NM_017365 // GO:0045449 // regulation of transcription // inferred from electronic annotation /// NM_017365 // GO:0045449 // regulation of transcription // not recorded /// ENSRNOT00000022000 // GO:0001666 // response to hypoxia // inferred from expression pattern /// ENSRNOT00000022000 // GO:0045449 // regulat…	NM_017365 // GO:0005667 // transcription factor complex // inferred from electronic annotation /// NM_017365 // GO:0005667 // transcription factor complex // not recorded /// NM_017365 // GO:0005737 // cytoplasm // inferred from electronic annotation /// NM_017365 // GO:0005856 // cytoskeleton // inferred from electronic annotation /// ENSRNOT00000022000 // GO:0005667 // transcription factor comp…	NM_017365 // GO:0003713 // transcription coactivator activity // inferred from electronic annotation /// NM_017365 // GO:0003713 // transcription coactivator activity // not recorded /// NM_017365 // GO:0005515 // protein binding // inferred from electronic annotation /// NM_017365 // GO:0005515 // protein binding // not recorded /// NM_017365 // GO:0008270 // zinc ion binding // inferred from el…	sarcomeric protein
10731047	actin-binding LIM protein 1	Ablim1	-2.03775	0.108106	-2.77247	0.0151589	-2.02642	0.0506599	NM_001044394 // GO:0007010 // cytoskeleton organization // inferred from electronic annotation /// NM_001044394 // GO:0007411 // axon guidance // not recorded /// NM_001044394 // GO:0008150 // biological_process // no biological data available /// NM_001044394 // GO:0045944 // positive regulation of transcription from RNA polymerase II promoter // not recorded /// ENSRNOT00000054679 // GO:0007010…	NM_001044394 // GO:0005575 // cellular_component // no biological data available /// NM_001044394 // GO:0015629 // actin cytoskeleton // not recorded /// ENSRNOT00000054679 // GO:0005575 // cellular_component // no biological data available /// ENSRNOT00000054679 // GO:0015629 // actin cytoskeleton // not recorded /// BC105867 // GO:0005575 // cellular_component // no biological data available //…	NM_001044394 // GO:0003779 // actin binding // inferred from electronic annotation /// NM_001044394 // GO:0003779 // actin binding // not recorded /// NM_001044394 // GO:0005515 // protein binding // inferred from physical interaction /// NM_001044394 // GO:0005515 // protein binding // not recorded /// NM_001044394 // GO:0008270 // zinc ion binding // inferred from electronic annotation /// ENSR…	sarcomeric protein
10764079	myosin binding protein H	Mybph	1.11011	0.87736	1.88417	0.093515	3.00926	0.00110907	NM_031813 // GO:0007155 // cell adhesion // inferred from electronic annotation /// ENSRNOT00000004528 // GO:0007155 // cell adhesion // inferred from electronic annotation /// BC061993 // GO:0007155 // cell adhesion // inferred from electronic annotation /// ENSRNOT00000046854 // GO:0007155 // cell adhesion // inferred from electronic annotation	NM_031813 // GO:0032982 // myosin filament // inferred from electronic annotation /// ENSRNOT00000004528 // GO:0032982 // myosin filament // inferred from electronic annotation /// BC061993 // GO:0032982 // myosin filament // inferred from electronic annotation /// ENSRNOT00000046854 // GO:0032982 // myosin filament // inferred from electronic annotation	NM_031813 // GO:0005515 // protein binding // inferred from electronic annotation /// ENSRNOT00000004528 // GO:0005515 // protein binding // inferred from electronic annotation /// BC061993 // GO:0005515 // protein binding // inferred from electronic annotation /// ENSRNOT00000046854 // GO:0005515 // protein binding // inferred from electronic annotation	sarcomeric protein
10764214	leiomodin 1 (smooth muscle)	Lmod1	-1.99288	9.28608e-05	-3.21216	1.05354e-07	-3.14386	7.08598e-09	NM_001107179 // GO:0006936 // muscle contraction // not recorded /// ENSRNOT00000046801 // GO:0006936 // muscle contraction // not recorded /// ENSRNOT00000009623 // GO:0006936 // muscle contraction // not recorded /// ENSRNOT00000060563 // GO:0006936 // muscle contraction // not recorded	NM_001107179 // GO:0005856 // cytoskeleton // inferred from electronic annotation /// ENSRNOT00000046801 // GO:0005856 // cytoskeleton // inferred from electronic annotation /// ENSRNOT00000009623 // GO:0005856 // cytoskeleton // inferred from electronic annotation /// ENSRNOT00000060563 // GO:0005856 // cytoskeleton // inferred from electronic annotation	NM_001107179 // GO:0005523 // tropomyosin binding // inferred from electronic annotation /// ENSRNOT00000046801 // GO:0005523 // tropomyosin binding // inferred from electronic annotation /// ENSRNOT00000009623 // GO:0005523 // tropomyosin binding // inferred from electronic annotation /// ENSRNOT00000060563 // GO:0005523 // tropomyosin binding // inferred from electronic annotation	sarcomeric protein
10777468	actin binding LIM protein family, member 2	Ablim2	-1.15319	0.719519	-1.41906	0.199155	-2.74986	5.38406e-05	NM_001177695 // GO:0007010 // cytoskeleton organization // inferred from electronic annotation /// NM_001177695 // GO:0045944 // positive regulation of transcription from RNA polymerase II promoter // not recorded /// NM_001001514 // GO:0007010 // cytoskeleton organization // inferred from electronic annotation /// NM_001001514 // GO:0045944 // positive regulation of transcription from RNA polyme…	NM_001177695 // GO:0015629 // actin cytoskeleton // not recorded /// NM_001177695 // GO:0030016 // myofibril // not recorded /// NM_001001514 // GO:0015629 // actin cytoskeleton // not recorded /// NM_001001514 // GO:0030016 // myofibril // not recorded /// ENSRNOT00000010499 // GO:0015629 // actin cytoskeleton // not recorded /// ENSRNOT00000010499 // GO:0030016 // myofibril // not recorded /// …	NM_001177695 // GO:0003779 // actin binding // inferred from electronic annotation /// NM_001177695 // GO:0008270 // zinc ion binding // inferred from electronic annotation /// NM_001001514 // GO:0003779 // actin binding // inferred from electronic annotation /// NM_001001514 // GO:0008270 // zinc ion binding // inferred from electronic annotation /// ENSRNOT00000010499 // GO:0003779 // actin bin…	sarcomeric protein
10779074	myozenin 1	Myoz1	-1.18057	0.421641	-2.30325	1.38315e-05	-1.91034	6.76312e-05	---	NM_001109097 // GO:0015629 // actin cytoskeleton // not recorded /// ENSRNOT00000011554 // GO:0015629 // actin cytoskeleton // not recorded	NM_001109097 // GO:0005515 // protein binding // not recorded /// NM_001109097 // GO:0051373 // FATZ binding // not recorded /// ENSRNOT00000011554 // GO:0005515 // protein binding // not recorded /// ENSRNOT00000011554 // GO:0051373 // FATZ binding // not recorded	sarcomeric protein
10790490	LIM domain binding 3	Ldb3	-1.2361	0.700913	-9.05667	1.00076e-06	-4.59386	2.37047e-05	---	NM_001110490 // GO:0005856 // cytoskeleton // not recorded /// NM_001110490 // GO:0030018 // Z disc // not recorded /// ENSRNOT00000015389 // GO:0005856 // cytoskeleton // not recorded /// ENSRNOT00000015389 // GO:0030018 // Z disc // not recorded /// BC083721 // GO:0005856 // cytoskeleton // not recorded /// BC083721 // GO:0030018 // Z disc // not recorded /// ENSRNOT00000015302 // GO:0005856 //…	NM_001110490 // GO:0005080 // protein kinase C binding // not recorded /// NM_001110490 // GO:0005515 // protein binding // inferred from electronic annotation /// NM_001110490 // GO:0005515 // protein binding // not recorded /// NM_001110490 // GO:0008270 // zinc ion binding // inferred from electronic annotation /// ENSRNOT00000015389 // GO:0005080 // protein kinase C binding // not recorded //…	sarcomeric protein
10792621	myomesin 2	Myom2	-1.20224	0.585049	-5.60646	1.13134e-07	-2.56653	7.24142e-05	NM_001169141 // GO:0006936 // muscle contraction // inferred from electronic annotation /// NM_001169141 // GO:0006936 // muscle contraction // not recorded /// ENSRNOT00000015908 // GO:0006936 // muscle contraction // inferred from electronic annotation /// ENSRNOT00000015908 // GO:0006936 // muscle contraction // not recorded	---	NM_001169141 // GO:0008307 // structural constituent of muscle // traceable author statement /// ENSRNOT00000015908 // GO:0008307 // structural constituent of muscle // traceable author statement	sarcomeric protein
10794016	PDZ and LIM domain 7	Pdlim7	-1.17533	0.357525	-2.17151	6.3729e-06	-2.42625	7.6309e-08	NM_173125 // GO:0001503 // ossification // inferred from electronic annotation /// NM_173125 // GO:0007275 // multicellular organismal development // inferred from electronic annotation /// NM_173125 // GO:0030036 // actin cytoskeleton organization // inferred from electronic annotation /// NM_173125 // GO:0030036 // actin cytoskeleton organization // not recorded /// NM_173125 // GO:0030154 // c…	NM_173125 // GO:0001725 // stress fiber // inferred from electronic annotation /// NM_173125 // GO:0001725 // stress fiber // not recorded /// NM_173125 // GO:0001726 // ruffle // inferred from electronic annotation /// NM_173125 // GO:0001726 // ruffle // not recorded /// NM_173125 // GO:0005737 // cytoplasm // inferred from electronic annotation /// NM_173125 // GO:0005737 // cytoplasm // not r…	NM_173125 // GO:0005515 // protein binding // inferred from electronic annotation /// NM_173125 // GO:0005515 // protein binding // not recorded /// NM_173125 // GO:0008270 // zinc ion binding // inferred from electronic annotation /// NM_173125 // GO:0046872 // metal ion binding // inferred from electronic annotation /// ENSRNOT00000018899 // GO:0005515 // protein binding // inferred from electr…	sarcomeric protein
10838192	LIM domain only 2	Lmo2	1.0102	0.979	1.62838	0.00649141	2.01807	4.25817e-05	NM_001037358 // GO:0008150 // biological_process // no biological data available /// NM_001037358 // GO:0045647 // negative regulation of erythrocyte differentiation // inferred from electronic annotation /// NM_001037358 // GO:0045647 // negative regulation of erythrocyte differentiation // not recorded /// ENSRNOT00000012625 // GO:0008150 // biological_process // no biological data available //…	NM_001037358 // GO:0005575 // cellular_component // no biological data available /// NM_001037358 // GO:0005634 // nucleus // inferred from electronic annotation /// NM_001037358 // GO:0005634 // nucleus // not recorded /// NM_001037358 // GO:0043234 // protein complex // inferred from electronic annotation /// NM_001037358 // GO:0043234 // protein complex // not recorded /// ENSRNOT00000012625 /…	NM_001037358 // GO:0003674 // molecular_function // no biological data available /// NM_001037358 // GO:0003677 // DNA binding // inferred from electronic annotation /// NM_001037358 // GO:0003677 // DNA binding // not recorded /// NM_001037358 // GO:0005515 // protein binding // inferred from electronic annotation /// NM_001037358 // GO:0005515 // protein binding // not recorded /// NM_001037358…	sarcomeric protein
10857655	LIM and cysteine-rich domains 1	Lmcd1	-3.42418	0.0504491	-9.84409	0.000388257	-5.41874	0.00214923	NM_001008562 // GO:0000122 // negative regulation of transcription from RNA polymerase II promoter // inferred from electronic annotation /// NM_001008562 // GO:0000122 // negative regulation of transcription from RNA polymerase II promoter // not recorded /// NM_001008562 // GO:0010611 // regulation of cardiac muscle hypertrophy // not recorded /// NM_001008562 // GO:0070886 // positive regulati…	NM_001008562 // GO:0005634 // nucleus // inferred from electronic annotation /// NM_001008562 // GO:0005634 // nucleus // not recorded /// ENSRNOT00000007523 // GO:0005634 // nucleus // inferred from electronic annotation /// ENSRNOT00000007523 // GO:0005634 // nucleus // not recorded /// BC079071 // GO:0005634 // nucleus // inferred from electronic annotation /// BC079071 // GO:0005634 // nucleu…	NM_001008562 // GO:0003714 // transcription corepressor activity // inferred from electronic annotation /// NM_001008562 // GO:0003714 // transcription corepressor activity // not recorded /// NM_001008562 // GO:0005515 // protein binding // inferred from electronic annotation /// NM_001008562 // GO:0005515 // protein binding // not recorded /// NM_001008562 // GO:0008270 // zinc ion binding // i…	sarcomeric protein
10864367	leiomodin 3 (fetal)	Lmod3	-1.90218	0.121426	-2.52854	0.0176586	-1.85668	0.0657837	---	ENSRNOT00000047453 // GO:0005856 // cytoskeleton // inferred from electronic annotation	ENSRNOT00000047453 // GO:0005523 // tropomyosin binding // inferred from electronic annotation	sarcomeric protein
10871806	four and a half LIM domains 3	Fhl3	1.23897	0.673384	-3.52683	0.000555917	-2.84761	0.00100592	NM_001107979 // GO:0030036 // actin cytoskeleton organization // not recorded /// ENSRNOT00000010007 // GO:0030036 // actin cytoskeleton organization // not recorded	NM_001107979 // GO:0001725 // stress fiber // not recorded /// NM_001107979 // GO:0005634 // nucleus // not recorded /// NM_001107979 // GO:0030018 // Z disc // not recorded /// ENSRNOT00000010007 // GO:0001725 // stress fiber // not recorded /// ENSRNOT00000010007 // GO:0005634 // nucleus // not recorded /// ENSRNOT00000010007 // GO:0030018 // Z disc // not recorded	NM_001107979 // GO:0003779 // actin binding // not recorded /// NM_001107979 // GO:0008270 // zinc ion binding // inferred from electronic annotation /// ENSRNOT00000010007 // GO:0003779 // actin binding // not recorded /// ENSRNOT00000010007 // GO:0008270 // zinc ion binding // inferred from electronic annotation	sarcomeric protein
10925991	myomesin 1	Myom1	-1.05847	0.816266	-2.46838	5.45325e-07	-1.82755	2.18022e-05	ENSRNOT00000029583 // GO:0006936 // muscle contraction // inferred from electronic annotation /// ENSRNOT00000029583 // GO:0006936 // muscle contraction // not recorded /// ENSRNOT00000029590 // GO:0006936 // muscle contraction // inferred from electronic annotation /// ENSRNOT00000029590 // GO:0006936 // muscle contraction // not recorded /// AY177416 // GO:0006936 // muscle contraction // infer…	ENSRNOT00000029583 // GO:0030017 // sarcomere // inferred from electronic annotation /// ENSRNOT00000029583 // GO:0030017 // sarcomere // not recorded /// ENSRNOT00000029583 // GO:0031430 // M band // inferred from electronic annotation /// ENSRNOT00000029583 // GO:0031430 // M band // not recorded /// ENSRNOT00000029590 // GO:0030017 // sarcomere // inferred from electronic annotation /// ENSRNO…	ENSRNOT00000029583 // GO:0008307 // structural constituent of muscle // traceable author statement /// ENSRNOT00000029590 // GO:0008307 // structural constituent of muscle // traceable author statement /// AY177416 // GO:0008307 // structural constituent of muscle // traceable author statement	sarcomeric protein
10762021	actin related protein 2/3 complex, subunit 3	Arpc3	1.16486	0.360985	2.05782	8.44784e-06	2.2886	1.06116e-07	NM_001105933 // GO:0030833 // regulation of actin filament polymerization // inferred from electronic annotation /// ENSRNOT00000011499 // GO:0030833 // regulation of actin filament polymerization // inferred from electronic annotation /// BC166554 // GO:0030833 // regulation of actin filament polymerization // inferred from electronic annotation	NM_001105933 // GO:0005856 // cytoskeleton // inferred from electronic annotation /// NM_001105933 // GO:0030027 // lamellipodium // inferred from electronic annotation /// NM_001105933 // GO:0030027 // lamellipodium // not recorded /// ENSRNOT00000011499 // GO:0005856 // cytoskeleton // inferred from electronic annotation /// ENSRNOT00000011499 // GO:0030027 // lamellipodium // inferred from ele…	NM_001105933 // GO:0005515 // protein binding // inferred from electronic annotation /// NM_001105933 // GO:0005515 // protein binding // not recorded /// ENSRNOT00000011499 // GO:0005515 // protein binding // inferred from electronic annotation /// ENSRNOT00000011499 // GO:0005515 // protein binding // not recorded /// BC166554 // GO:0005515 // protein binding // inferred from electronic annotat…	sarcomeric protein
10933730	similar to Myosin light chain 1 slow a	RGD1560334	-1.30469	0.551499	-2.12663	0.025482	-2.09874	0.01217	---	---	XM_228900 // GO:0005509 // calcium ion binding // inferred from electronic annotation	sarcomeric protein/muscle contraction
10734530	myosin, heavy chain 2, skeletal muscle, adult	Myh2	-2.45339	0.551451	-10.8568	0.0366822	-7.87392	0.0360514	NM_001135157 // GO:0001778 // plasma membrane repair // inferred from electronic annotation /// NM_001135157 // GO:0001778 // plasma membrane repair // not recorded /// NM_001135157 // GO:0006936 // muscle contraction // not recorded /// NM_001135157 // GO:0014823 // response to activity // inferred from electronic annotation /// NM_001135157 // GO:0014823 // response to activity // not recorded …	NM_001135157 // GO:0005575 // cellular_component // no biological data available /// NM_001135157 // GO:0005730 // nucleolus // inferred from electronic annotation /// NM_001135157 // GO:0005730 // nucleolus // not recorded /// NM_001135157 // GO:0005794 // Golgi apparatus // inferred from electronic annotation /// NM_001135157 // GO:0005794 // Golgi apparatus // not recorded /// NM_001135157 // …	NM_001135157 // GO:0003674 // molecular_function // no biological data available /// NM_001135157 // GO:0003774 // motor activity // inferred from electronic annotation /// NM_001135157 // GO:0005515 // protein binding // not recorded /// NM_001135157 // GO:0005524 // ATP binding // inferred from electronic annotation /// ENSRNOT00000004236 // GO:0003674 // molecular_function // no biological dat…	sarcomeric protein/muscle contraction
10783686	myosin, heavy chain 6, cardiac muscle, alpha	Myh6	-1.21072	0.600391	-1.93797	0.0130861	-2.18561	0.00119622	NM_017239 // GO:0001701 // in utero embryonic development // inferred from electronic annotation /// NM_017239 // GO:0001701 // in utero embryonic development // not recorded /// NM_017239 // GO:0002026 // regulation of the force of heart contraction // inferred from electronic annotation /// NM_017239 // GO:0002026 // regulation of the force of heart contraction // not recorded /// NM_017239 // …	NM_017239 // GO:0005634 // nucleus // inferred from electronic annotation /// NM_017239 // GO:0005634 // nucleus // not recorded /// NM_017239 // GO:0005730 // nucleolus // inferred from electronic annotation /// NM_017239 // GO:0005730 // nucleolus // not recorded /// NM_017239 // GO:0005737 // cytoplasm // inferred from direct assay /// NM_017239 // GO:0005737 // cytoplasm // not recorded /// N…	NM_017239 // GO:0000146 // microfilament motor activity // inferred from mutant phenotype /// NM_017239 // GO:0000146 // microfilament motor activity // not recorded /// NM_017239 // GO:0000166 // nucleotide binding // inferred from electronic annotation /// NM_017239 // GO:0003779 // actin binding // inferred from electronic annotation /// NM_017239 // GO:0005515 // protein binding // not record…	sarcomeric protein/muscle contraction
10840927	myosin light chain kinase 2	Mylk2	-1.18684	0.531104	-5.01964	3.96108e-08	-4.23496	6.51911e-09	NM_057209 // GO:0006468 // protein amino acid phosphorylation // inferred from direct assay /// NM_057209 // GO:0006468 // protein amino acid phosphorylation // inferred from mutant phenotype /// NM_057209 // GO:0006833 // water transport // inferred from mutant phenotype /// NM_057209 // GO:0006936 // muscle contraction // inferred from expression pattern /// NM_057209 // GO:0006937 // regulatio…	NM_057209 // GO:0005737 // cytoplasm // inferred from electronic annotation /// NM_057209 // GO:0008021 // synaptic vesicle // inferred from direct assay /// NM_057209 // GO:0014069 // postsynaptic density // inferred from direct assay /// NM_057209 // GO:0030425 // dendrite // inferred from direct assay /// NM_057209 // GO:0043025 // neuronal cell body // inferred from direct assay /// NM_057209…	NM_057209 // GO:0000166 // nucleotide binding // inferred from electronic annotation /// NM_057209 // GO:0004687 // myosin light chain kinase activity // inferred from direct assay /// NM_057209 // GO:0004687 // myosin light chain kinase activity // inferred from mutant phenotype /// NM_057209 // GO:0004687 // myosin light chain kinase activity // not recorded /// NM_057209 // GO:0005516 // calmo…	sarcomeric protein/muscle contraction
10846862	smoothelin-like 1	Smtnl1	-1.5154	0.197264	-3.34028	0.000133225	-5.3405	1.72995e-07	ENSRNOT00000009903 // GO:0014823 // response to activity // not recorded /// ENSRNOT00000009903 // GO:0018105 // peptidyl-serine phosphorylation // not recorded /// ENSRNOT00000009903 // GO:0042493 // response to drug // not recorded /// ENSRNOT00000009903 // GO:0045907 // positive regulation of vasoconstriction // not recorded /// ENSRNOT00000009903 // GO:0045908 // negative regulation of vasodi…	ENSRNOT00000009903 // GO:0031430 // M band // not recorded /// ENSRNOT00000009903 // GO:0031674 // I band // not recorded /// ENSRNOT00000009903 // GO:0043292 // contractile fiber // not recorded /// ENSRNOT00000009881 // GO:0031430 // M band // not recorded /// ENSRNOT00000009881 // GO:0031674 // I band // not recorded /// ENSRNOT00000009881 // GO:0043292 // contractile fiber // not recorded	---	sarcomeric protein/muscle contraction
10913722	myosin, light chain 3, alkali; ventricular, skeletal, slow	Myl3	-2.49525	0.549522	-6.27516	0.120265	-17.077	0.00560533	NM_012606 // GO:0002026 // regulation of the force of heart contraction // inferred from electronic annotation /// NM_012606 // GO:0002026 // regulation of the force of heart contraction // not recorded /// NM_012606 // GO:0006936 // muscle contraction // traceable author statement /// NM_012606 // GO:0006942 // regulation of striated muscle contraction // inferred from electronic annotation /// …	NM_012606 // GO:0016459 // myosin complex // inferred from direct assay /// NM_012606 // GO:0031672 // A band // inferred from electronic annotation /// NM_012606 // GO:0031672 // A band // not recorded /// NM_012606 // GO:0031674 // I band // inferred from electronic annotation /// NM_012606 // GO:0031674 // I band // not recorded /// ENSRNOT00000028458 // GO:0016459 // myosin complex // inferre…	NM_012606 // GO:0003774 // motor activity // inferred from direct assay /// NM_012606 // GO:0003785 // actin monomer binding // inferred from electronic annotation /// NM_012606 // GO:0003785 // actin monomer binding // not recorded /// NM_012606 // GO:0005509 // calcium ion binding // inferred from electronic annotation /// ENSRNOT00000028458 // GO:0003774 // motor activity // inferred from dire…	sarcomeric protein/muscle contraction
10783715	myosin, heavy chain 7, cardiac muscle, beta	Myh7	-1.95516	0.649251	-5.18765	0.119115	-13.2707	0.00481391	NM_017240 // GO:0000302 // response to reactive oxygen species // inferred from expression pattern /// NM_017240 // GO:0002027 // regulation of heart rate // inferred from electronic annotation /// NM_017240 // GO:0002027 // regulation of heart rate // not recorded /// NM_017240 // GO:0006200 // ATP catabolic process // inferred from mutant phenotype /// NM_017240 // GO:0006200 // ATP catabolic p…	NM_017240 // GO:0005634 // nucleus // inferred from electronic annotation /// NM_017240 // GO:0005634 // nucleus // not recorded /// NM_017240 // GO:0005730 // nucleolus // inferred from electronic annotation /// NM_017240 // GO:0005730 // nucleolus // not recorded /// NM_017240 // GO:0005737 // cytoplasm // inferred from electronic annotation /// NM_017240 // GO:0005737 // cytoplasm // not recor…	NM_017240 // GO:0000146 // microfilament motor activity // inferred from mutant phenotype /// NM_017240 // GO:0000166 // nucleotide binding // inferred from electronic annotation /// NM_017240 // GO:0003774 // motor activity // inferred from electronic annotation /// NM_017240 // GO:0003779 // actin binding // inferred from electronic annotation /// NM_017240 // GO:0005515 // protein binding // i…	sarcomeric protein/muscle relaxation
10905277	parvalbumin	Pvalb	-1.22319	0.60269	-2.2209	0.00499535	-1.27147	0.325018	---	NM_022499 // GO:0005737 // cytoplasm // inferred from electronic annotation /// NM_022499 // GO:0005737 // cytoplasm // not recorded /// NM_022499 // GO:0030424 // axon // inferred from electronic annotation /// NM_022499 // GO:0030424 // axon // not recorded /// ENSRNOT00000009062 // GO:0005737 // cytoplasm // inferred from electronic annotation /// ENSRNOT00000009062 // GO:0005737 // cytoplasm …	NM_022499 // GO:0005509 // calcium ion binding // inferred from electronic annotation /// ENSRNOT00000009062 // GO:0005509 // calcium ion binding // inferred from electronic annotation /// M12725 // GO:0005509 // calcium ion binding // inferred from electronic annotation /// ENSRNOT00000067635 // GO:0005509 // calcium ion binding // inferred from electronic annotation	sarcomeric protein/muscle relaxation
10762067	myosin, light polypeptide 2, regulatory, cardiac, slow	Myl2	-2.05452	0.520131	-9.90118	0.00845573	-12.9805	0.00111437	NM_001035252 // GO:0060048 // cardiac muscle contraction // inferred from direct assay /// NM_001035252 // GO:0060048 // cardiac muscle contraction // inferred from mutant phenotype /// BC126064 // GO:0060048 // cardiac muscle contraction // inferred from direct assay /// BC126064 // GO:0060048 // cardiac muscle contraction // inferred from mutant phenotype	NM_001035252 // GO:0016459 // myosin complex // inferred from electronic annotation /// NM_001035252 // GO:0030016 // myofibril // inferred from direct assay /// NM_001035252 // GO:0043292 // contractile fiber // inferred from direct assay /// BC126064 // GO:0016459 // myosin complex // inferred from electronic annotation /// BC126064 // GO:0030016 // myofibril // inferred from direct assay /// B…	NM_001035252 // GO:0003774 // motor activity // inferred from electronic annotation /// NM_001035252 // GO:0005509 // calcium ion binding // inferred from electronic annotation /// BC126064 // GO:0003774 // motor activity // inferred from electronic annotation /// BC126064 // GO:0005509 // calcium ion binding // inferred from electronic annotation	sarcomeric protein/regulatory
10764244	troponin T type 2 (cardiac)	Tnnt2	-1.15383	0.823387	1.73959	0.156238	2.9185	0.00170178	NM_012676 // GO:0006936 // muscle contraction // inferred from mutant phenotype /// NM_012676 // GO:0006936 // muscle contraction // traceable author statement /// NM_012676 // GO:0006937 // regulation of muscle contraction // inferred from direct assay /// NM_012676 // GO:0007507 // heart development // not recorded /// NM_012676 // GO:0008016 // regulation of heart contraction // not recorded /…	NM_012676 // GO:0005737 // cytoplasm // not recorded /// NM_012676 // GO:0005861 // troponin complex // inferred from direct assay /// NM_012676 // GO:0005861 // troponin complex // not recorded /// NM_012676 // GO:0005865 // striated muscle thin filament // not recorded /// NM_012676 // GO:0030016 // myofibril // inferred from direct assay /// NM_012676 // GO:0030016 // myofibril // not recorded…	NM_012676 // GO:0003779 // actin binding // not recorded /// NM_012676 // GO:0005200 // structural constituent of cytoskeleton // not recorded /// NM_012676 // GO:0005523 // tropomyosin binding // not recorded /// NM_012676 // GO:0030172 // troponin C binding // not recorded /// NM_012676 // GO:0030674 // protein binding, bridging // inferred from direct assay /// NM_012676 // GO:0031013 // tropo…	sarcomeric protein/regulatory
10786640	troponin C type 1 (slow)	Tnnc1	-2.49863	0.510447	-3.84817	0.238164	-7.1107	0.0362035	NM_001034105 // GO:0002086 // diaphragm contraction // inferred from direct assay /// NM_001034105 // GO:0006937 // regulation of muscle contraction // not recorded /// NM_001034105 // GO:0010038 // response to metal ion // inferred from direct assay /// NM_001034105 // GO:0032972 // regulation of muscle filament sliding speed // inferred from electronic annotation /// NM_001034105 // GO:0032972 …	NM_001034105 // GO:0005861 // troponin complex // inferred from electronic annotation /// NM_001034105 // GO:0005861 // troponin complex // not recorded /// NM_001034105 // GO:0043292 // contractile fiber // inferred from direct assay /// ENSRNOT00000025606 // GO:0005861 // troponin complex // inferred from electronic annotation /// ENSRNOT00000025606 // GO:0005861 // troponin complex // not reco…	NM_001034105 // GO:0005509 // calcium ion binding // inferred from direct assay /// NM_001034105 // GO:0005509 // calcium ion binding // not recorded /// NM_001034105 // GO:0005515 // protein binding // not recorded /// NM_001034105 // GO:0031013 // troponin I binding // inferred from electronic annotation /// NM_001034105 // GO:0031013 // troponin I binding // not recorded /// NM_001034105 // GO…	sarcomeric protein/regulatory
10816886	tropomyosin 3, gamma	Tpm3	-1.55568	0.496304	-3.77615	0.00960579	-3.93251	0.00271576	NM_057208 // GO:0007420 // brain development // inferred from expression pattern /// NM_173111 // GO:0007420 // brain development // inferred from expression pattern /// ENSRNOT00000023605 // GO:0007420 // brain development // inferred from expression pattern /// ENSRNOT00000023567 // GO:0007420 // brain development // inferred from expression pattern /// L24777 // GO:0007420 // brain development…	NM_057208 // GO:0002102 // podosome // inferred from electronic annotation /// NM_057208 // GO:0005575 // cellular_component // no biological data available /// NM_057208 // GO:0005737 // cytoplasm // inferred from electronic annotation /// NM_057208 // GO:0030426 // growth cone // inferred from electronic annotation /// NM_057208 // GO:0030863 // cortical cytoskeleton // inferred from electronic…	NM_057208 // GO:0003674 // molecular_function // no biological data available /// NM_173111 // GO:0003674 // molecular_function // no biological data available /// ENSRNOT00000023605 // GO:0003674 // molecular_function // no biological data available /// ENSRNOT00000023567 // GO:0003674 // molecular_function // no biological data available /// L24777 // GO:0003674 // molecular_function // no biol…	sarcomeric protein/regulatory
10817331	tropomodulin 4	Tmod4	-1.02419	0.939997	-2.09787	2.57168e-05	-1.5781	0.00138821	---	NM_001106449 // GO:0005856 // cytoskeleton // inferred from electronic annotation /// ENSRNOT00000028630 // GO:0005856 // cytoskeleton // inferred from electronic annotation	NM_001106449 // GO:0005523 // tropomyosin binding // inferred from electronic annotation /// ENSRNOT00000028630 // GO:0005523 // tropomyosin binding // inferred from electronic annotation	sarcomeric protein/regulatory
10730633	up-regulated during skeletal muscle growth 5 homolog (mouse)	Usmg5	-1.22646	0.455434	-2.50128	0.00011411	-1.92143	0.00109881	---	NM_133544 // GO:0005739 // mitochondrion // inferred from electronic annotation /// NM_133544 // GO:0005739 // mitochondrion // not recorded /// NM_133544 // GO:0005743 // mitochondrial inner membrane // not recorded /// NM_133544 // GO:0016020 // membrane // inferred from electronic annotation /// NM_133544 // GO:0016021 // integral to membrane // inferred from electronic annotation /// NM_13354…	---	regulatory/muscle development
10764092	myogenin	Myog	2.01165	0.18689	12.7731	5.78707e-06	13.0948	5.66062e-07	NM_017115 // GO:0001503 // ossification // not recorded /// NM_017115 // GO:0006355 // regulation of transcription, DNA-dependent // inferred from electronic annotation /// NM_017115 // GO:0007275 // multicellular organismal development // inferred from electronic annotation /// NM_017115 // GO:0007517 // muscle organ development // inferred from electronic annotation /// NM_017115 // GO:0007517 …	NM_017115 // GO:0005634 // nucleus // inferred from electronic annotation /// NM_017115 // GO:0005634 // nucleus // not recorded /// ENSRNOT00000042046 // GO:0005634 // nucleus // inferred from electronic annotation /// ENSRNOT00000042046 // GO:0005634 // nucleus // not recorded /// M24393 // GO:0005634 // nucleus // inferred from electronic annotation /// M24393 // GO:0005634 // nucleus // not r…	NM_017115 // GO:0003677 // DNA binding // inferred from electronic annotation /// NM_017115 // GO:0003677 // DNA binding // not recorded /// NM_017115 // GO:0003700 // transcription factor activity // inferred from electronic annotation /// NM_017115 // GO:0003700 // transcription factor activity // not recorded /// NM_017115 // GO:0016563 // transcription activator activity // inferred from elec…	regulatory/muscle development
10800760	bridging integrator 1	Bin1	-1.22931	0.336243	-2.7065	3.76836e-06	-1.81027	0.000464127	NM_053959 // GO:0030100 // regulation of endocytosis // inferred from electronic annotation /// NM_053959 // GO:0042692 // muscle cell differentiation // not recorded /// NM_053959 // GO:0048488 // synaptic vesicle endocytosis // inferred from mutant phenotype /// ENSRNOT00000017573 // GO:0030100 // regulation of endocytosis // inferred from electronic annotation /// ENSRNOT00000017573 // GO:0042…	NM_053959 // GO:0005634 // nucleus // not recorded /// NM_053959 // GO:0005737 // cytoplasm // inferred from electronic annotation /// NM_053959 // GO:0005737 // cytoplasm // not recorded /// NM_053959 // GO:0008021 // synaptic vesicle // inferred from direct assay /// ENSRNOT00000017573 // GO:0005634 // nucleus // not recorded /// ENSRNOT00000017573 // GO:0005737 // cytoplasm // inferred from el…	NM_053959 // GO:0005515 // protein binding // inferred from electronic annotation /// NM_053959 // GO:0005515 // protein binding // not recorded /// NM_053959 // GO:0008022 // protein C-terminus binding // inferred from mutant phenotype /// NM_053959 // GO:0046982 // protein heterodimerization activity // inferred from physical interaction /// NM_053959 // GO:0051020 // GTPase binding // inferred…	regulatory/muscle development
10857663	caveolin 3	Cav3	-1.57995	0.161502	-4.75269	7.79056e-06	-4.82627	8.04734e-07	NM_019155 // GO:0006469 // negative regulation of protein kinase activity // not recorded /// NM_019155 // GO:0006641 // triglyceride metabolic process // inferred from electronic annotation /// NM_019155 // GO:0006641 // triglyceride metabolic process // not recorded /// NM_019155 // GO:0006897 // endocytosis // not recorded /// NM_019155 // GO:0007009 // plasma membrane organization // inferred…	NM_019155 // GO:0000139 // Golgi membrane // inferred from electronic annotation /// NM_019155 // GO:0005624 // membrane fraction // inferred from direct assay /// NM_019155 // GO:0005624 // membrane fraction // not recorded /// NM_019155 // GO:0005625 // soluble fraction // inferred from direct assay /// NM_019155 // GO:0005737 // cytoplasm // inferred from direct assay /// NM_019155 // GO:00057…	NM_019155 // GO:0005515 // protein binding // inferred from direct assay /// NM_019155 // GO:0005515 // protein binding // inferred from physical interaction /// NM_019155 // GO:0005515 // protein binding // not recorded /// NM_019155 // GO:0008022 // protein C-terminus binding // inferred from electronic annotation /// NM_019155 // GO:0008022 // protein C-terminus binding // not recorded /// NM_…	regulatory/muscle development
10869213	muscle, skeletal, receptor tyrosine kinase	Musk	2.15538	0.019269	5.41758	6.5416e-06	9.30186	6.51911e-09	NM_031061 // GO:0001934 // positive regulation of protein amino acid phosphorylation // inferred from direct assay /// NM_031061 // GO:0001934 // positive regulation of protein amino acid phosphorylation // inferred from mutant phenotype /// NM_031061 // GO:0006355 // regulation of transcription, DNA-dependent // not recorded /// NM_031061 // GO:0006468 // protein amino acid phosphorylation // in…	NM_031061 // GO:0005886 // plasma membrane // not recorded /// NM_031061 // GO:0005887 // integral to plasma membrane // inferred from electronic annotation /// NM_031061 // GO:0009897 // external side of plasma membrane // inferred from direct assay /// NM_031061 // GO:0016020 // membrane // inferred from electronic annotation /// NM_031061 // GO:0031594 // neuromuscular junction // inferred fro…	NM_031061 // GO:0000166 // nucleotide binding // inferred from electronic annotation /// NM_031061 // GO:0004713 // protein tyrosine kinase activity // inferred from direct assay /// NM_031061 // GO:0004714 // transmembrane receptor protein tyrosine kinase activity // inferred from electronic annotation /// NM_031061 // GO:0004872 // receptor activity // inferred from electronic annotation /// NM…	regulatory/muscle development
10902135	myogenic factor 6	Myf6	1.77799	0.0933863	2.72328	0.00257792	2.99088	0.00030557	NM_013172 // GO:0001756 // somitogenesis // inferred from electronic annotation /// NM_013172 // GO:0001756 // somitogenesis // not recorded /// NM_013172 // GO:0006355 // regulation of transcription, DNA-dependent // inferred from electronic annotation /// NM_013172 // GO:0007275 // multicellular organismal development // inferred from electronic annotation /// NM_013172 // GO:0007517 // muscle …	NM_013172 // GO:0005575 // cellular_component // no biological data available /// NM_013172 // GO:0005634 // nucleus // inferred from electronic annotation /// ENSRNOT00000006523 // GO:0005575 // cellular_component // no biological data available /// ENSRNOT00000006523 // GO:0005634 // nucleus // inferred from electronic annotation /// M27151 // GO:0005575 // cellular_component // no biological d…	NM_013172 // GO:0003674 // molecular_function // no biological data available /// NM_013172 // GO:0003677 // DNA binding // inferred from electronic annotation /// NM_013172 // GO:0030528 // transcription regulator activity // inferred from electronic annotation /// ENSRNOT00000006523 // GO:0003674 // molecular_function // no biological data available /// ENSRNOT00000006523 // GO:0003677 // DNA b…	regulatory/muscle development
10912567	kyphoscoliosis peptidase	Ky	-3.73685	0.00159873	-30.0506	2.0499e-08	-14.8574	1.74e-08	NM_001108180 // GO:0007517 // muscle organ development // not recorded /// NM_001108180 // GO:0007528 // neuromuscular junction development // not recorded /// ENSRNOT00000010992 // GO:0007517 // muscle organ development // not recorded /// ENSRNOT00000010992 // GO:0007528 // neuromuscular junction development // not recorded /// ENSRNOT00000035723 // GO:0007517 // muscle organ development // not…	---	---	regulatory/muscle development
10927805	myostatin	Mstn	1.81314	0.153141	-5.61833	5.0289e-05	-3.70734	0.000279002	NM_019151 // GO:0007179 // transforming growth factor beta receptor signaling pathway // inferred from electronic annotation /// NM_019151 // GO:0007179 // transforming growth factor beta receptor signaling pathway // not recorded /// NM_019151 // GO:0009408 // response to heat // inferred from expression pattern /// NM_019151 // GO:0009629 // response to gravity // inferred from expression patte…	NM_019151 // GO:0005575 // cellular_component // no biological data available /// NM_019151 // GO:0005576 // extracellular region // inferred from electronic annotation /// NM_019151 // GO:0005615 // extracellular space // inferred from direct assay /// NM_019151 // GO:0005737 // cytoplasm // inferred from direct assay /// ENSRNOT00000038093 // GO:0005575 // cellular_component // no biological da…	NM_019151 // GO:0003674 // molecular_function // no biological data available /// NM_019151 // GO:0005102 // receptor binding // not recorded /// NM_019151 // GO:0005125 // cytokine activity // inferred from electronic annotation /// NM_019151 // GO:0005515 // protein binding // not recorded /// NM_019151 // GO:0008083 // growth factor activity // inferred from electronic annotation /// ENSRNOT00…	regulatory/muscle development
10929874	histone deacetylase 4	Hdac4	2.44067	0.00165914	2.86197	0.000390827	2.7547	0.000138766	BC158868 // GO:0000122 // negative regulation of transcription from RNA polymerase II promoter // inferred from electronic annotation /// BC158868 // GO:0000122 // negative regulation of transcription from RNA polymerase II promoter // not recorded /// BC158868 // GO:0001501 // skeletal system development // inferred from electronic annotation /// BC158868 // GO:0001501 // skeletal system develop…	BC158868 // GO:0000118 // histone deacetylase complex // inferred from electronic annotation /// BC158868 // GO:0000118 // histone deacetylase complex // not recorded /// BC158868 // GO:0005634 // nucleus // inferred from direct assay /// BC158868 // GO:0005634 // nucleus // not recorded /// BC158868 // GO:0005737 // cytoplasm // inferred from direct assay /// BC158868 // GO:0005737 // cytoplasm …	BC158868 // GO:0003674 // molecular_function // no biological data available /// BC158868 // GO:0003677 // DNA binding // inferred from electronic annotation /// BC158868 // GO:0003677 // DNA binding // not recorded /// BC158868 // GO:0003714 // transcription corepressor activity // not recorded /// BC158868 // GO:0004407 // histone deacetylase activity // inferred from electronic annotation /// …	regulatory/muscle development
10806585	jun B proto-oncogene	Junb	1.86475	0.165352	1.74592	0.199934	2.34159	0.0187193	NM_021836 // GO:0001570 // vasculogenesis // inferred from electronic annotation /// NM_021836 // GO:0001570 // vasculogenesis // not recorded /// NM_021836 // GO:0001649 // osteoblast differentiation // not recorded /// NM_021836 // GO:0001701 // in utero embryonic development // not recorded /// NM_021836 // GO:0001829 // trophectodermal cell differentiation // inferred from electronic annotati…	NM_021836 // GO:0005634 // nucleus // inferred from direct assay /// NM_021836 // GO:0005634 // nucleus // not recorded /// NM_021836 // GO:0005730 // nucleolus // not recorded /// ENSRNOT00000067780 // GO:0005634 // nucleus // inferred from direct assay /// ENSRNOT00000067780 // GO:0005634 // nucleus // not recorded /// ENSRNOT00000067780 // GO:0005730 // nucleolus // not recorded /// BC061862 /…	NM_021836 // GO:0003677 // DNA binding // inferred from direct assay /// NM_021836 // GO:0003690 // double-stranded DNA binding // inferred from direct assay /// NM_021836 // GO:0003700 // transcription factor activity // inferred from mutant phenotype /// NM_021836 // GO:0016563 // transcription activator activity // inferred from mutant phenotype /// NM_021836 // GO:0043565 // sequence-specific…	regulatory/muscle development/activator
10898147	serine hydrolase-like 2	Serhl2	-1.55875	0.190946	-3.70998	9.65086e-05	-2.68378	0.000534891	---	NM_001130579 // GO:0005739 // mitochondrion // not recorded /// NM_001130579 // GO:0016023 // cytoplasmic membrane-bounded vesicle // not recorded /// ENSRNOT00000036586 // GO:0005739 // mitochondrion // not recorded /// ENSRNOT00000036586 // GO:0016023 // cytoplasmic membrane-bounded vesicle // not recorded	---	regulatory/muscle development/hypertrophy
10925055	sialidase 2 (cytosolic sialidase)	Neu2	-1.92484	0.00274612	-2.74396	3.19603e-05	-2.47673	2.13849e-05	NM_017130 // GO:0008152 // metabolic process // inferred from electronic annotation /// NM_017130 // GO:0010831 // positive regulation of myotube differentiation // inferred from mutant phenotype /// NM_017130 // GO:0045471 // response to ethanol // inferred from expression pattern /// NM_017130 // GO:0045663 // positive regulation of myoblast differentiation // inferred from direct assay /// ENS…	NM_017130 // GO:0005737 // cytoplasm // inferred from direct assay /// NM_017130 // GO:0005829 // cytosol // inferred from direct assay /// ENSRNOT00000022818 // GO:0005737 // cytoplasm // inferred from direct assay /// ENSRNOT00000022818 // GO:0005829 // cytosol // inferred from direct assay /// D16300 // GO:0005737 // cytoplasm // inferred from direct assay /// D16300 // GO:0005829 // cytosol /…	NM_017130 // GO:0004308 // exo-alpha-sialidase activity // inferred from direct assay /// NM_017130 // GO:0016798 // hydrolase activity, acting on glycosyl bonds // inferred from electronic annotation /// ENSRNOT00000022818 // GO:0004308 // exo-alpha-sialidase activity // inferred from direct assay /// ENSRNOT00000022818 // GO:0016798 // hydrolase activity, acting on glycosyl bonds // inferred fr…	regulatory/muscle development/IGF/positive regulation of myotube differentiation
10809442	like-glycosyltransferase	Large	-1.37611	0.280317	-1.70719	0.0395128	-2.30082	0.000484036	NM_001108439 // GO:0008150 // biological_process // no biological data available /// NM_001108439 // GO:0046716 // muscle cell homeostasis // not recorded /// ENSRNOT00000018434 // GO:0008150 // biological_process // no biological data available /// ENSRNOT00000018434 // GO:0046716 // muscle cell homeostasis // not recorded /// ENSRNOT00000064105 // GO:0008150 // biological_process // no biologic…	NM_001108439 // GO:0005575 // cellular_component // no biological data available /// ENSRNOT00000018434 // GO:0005575 // cellular_component // no biological data available /// ENSRNOT00000064105 // GO:0005575 // cellular_component // no biological data available	NM_001108439 // GO:0003674 // molecular_function // no biological data available /// NM_001108439 // GO:0016757 // transferase activity, transferring glycosyl groups // inferred from electronic annotation /// ENSRNOT00000018434 // GO:0003674 // molecular_function // no biological data available /// ENSRNOT00000018434 // GO:0016757 // transferase activity, transferring glycosyl groups // inferred …	regulatory/muscle development/muscle cell homeostasisglycosylation of alpha-dystroglycan
10881211	EF-hand domain family, member D2	Efhd2	1.32672	0.450558	2.38779	0.00449806	2.59643	0.000596653	---	NM_001031648 // GO:0016020 // membrane // inferred from electronic annotation /// NM_001031648 // GO:0045121 // membrane raft // inferred from electronic annotation /// ENSRNOT00000018864 // GO:0016020 // membrane // inferred from electronic annotation /// ENSRNOT00000018864 // GO:0045121 // membrane raft // inferred from electronic annotation /// BC098936 // GO:0016020 // membrane // inferred fr…	NM_001031648 // GO:0005509 // calcium ion binding // inferred from electronic annotation /// NM_001031648 // GO:0005509 // calcium ion binding // not recorded /// NM_001031648 // GO:0005515 // protein binding // inferred from electronic annotation /// NM_001031648 // GO:0005515 // protein binding // not recorded /// ENSRNOT00000018864 // GO:0005509 // calcium ion binding // inferred from electron…	regulatory/muscle development/negative regulator of NF-kappa-B;regulation of BCL2L1 abundance
10749994	chondrolectin	Chodl	-1.03296	0.966773	-2.46044	0.0134625	-2.15224	0.0157233	---	NM_001105894 // GO:0048471 // perinuclear region of cytoplasm // not recorded /// ENSRNOT00000002626 // GO:0048471 // perinuclear region of cytoplasm // not recorded /// ENSRNOT00000031889 // GO:0048471 // perinuclear region of cytoplasm // not recorded	NM_001105894 // GO:0005488 // binding // inferred from electronic annotation /// NM_001105894 // GO:0005540 // hyaluronic acid binding // not recorded /// ENSRNOT00000002626 // GO:0005488 // binding // inferred from electronic annotation /// ENSRNOT00000002626 // GO:0005540 // hyaluronic acid binding // not recorded /// ENSRNOT00000031889 // GO:0005488 // binding // inferred from electronic annot…	regulatory/muscle organ development
10934394	integrin beta 1 binding protein 2	Itgb1bp2	-2.11325	0.278848	-13.3581	8.37931e-05	-7.45646	0.000348258	---	NM_001108245 // GO:0030018 // Z disc // not recorded /// ENSRNOT00000004888 // GO:0030018 // Z disc // not recorded	NM_001108245 // GO:0005509 // calcium ion binding // not recorded /// NM_001108245 // GO:0005515 // protein binding // inferred from physical interaction /// NM_001108245 // GO:0008270 // zinc ion binding // not recorded /// ENSRNOT00000004888 // GO:0005509 // calcium ion binding // not recorded /// ENSRNOT00000004888 // GO:0005515 // protein binding // inferred from physical interaction /// ENSR…	regulatory/muscle organ development/maturation and/or organization of muscles cells
10845859	sodium channel, voltage-gated, type I, alpha	Scn1a	-1.66991	0.0440674	-2.11973	0.00283735	-1.9933	0.0019586	NM_030875 // GO:0001508 // regulation of action potential // not recorded /// NM_030875 // GO:0006811 // ion transport // inferred from electronic annotation /// NM_030875 // GO:0006814 // sodium ion transport // inferred from electronic annotation /// NM_030875 // GO:0006814 // sodium ion transport // not recorded /// NM_030875 // GO:0007628 // adult walking behavior // inferred from electronic …	NM_030875 // GO:0001518 // voltage-gated sodium channel complex // inferred from direct assay /// NM_030875 // GO:0001518 // voltage-gated sodium channel complex // inferred from electronic annotation /// NM_030875 // GO:0005624 // membrane fraction // inferred from electronic annotation /// NM_030875 // GO:0005624 // membrane fraction // not recorded /// NM_030875 // GO:0005886 // plasma membran…	NM_030875 // GO:0005216 // ion channel activity // inferred from electronic annotation /// NM_030875 // GO:0005244 // voltage-gated ion channel activity // inferred from electronic annotation /// NM_030875 // GO:0005248 // voltage-gated sodium channel activity // inferred by curator /// NM_030875 // GO:0005248 // voltage-gated sodium channel activity // inferred from direct assay /// NM_030875 //…	muscle contraction/regulation of action potential
10798794	supervillin	Svil	-1.09418	0.787917	-1.86166	0.00264077	-2.00798	0.000237206	NM_001108416 // GO:0007010 // cytoskeleton organization // inferred from electronic annotation /// NM_001108416 // GO:0007519 // skeletal muscle tissue development // not recorded /// ENSRNOT00000064331 // GO:0007010 // cytoskeleton organization // inferred from electronic annotation /// ENSRNOT00000064331 // GO:0007519 // skeletal muscle tissue development // not recorded /// ENSRNOT00000025037 …	NM_001108416 // GO:0005634 // nucleus // not recorded /// NM_001108416 // GO:0005737 // cytoplasm // not recorded /// NM_001108416 // GO:0005886 // plasma membrane // not recorded /// NM_001108416 // GO:0043034 // costamere // not recorded /// ENSRNOT00000064331 // GO:0005634 // nucleus // not recorded /// ENSRNOT00000064331 // GO:0005737 // cytoplasm // not recorded /// ENSRNOT00000064331 // GO:…	NM_001108416 // GO:0003779 // actin binding // inferred from electronic annotation /// NM_001108416 // GO:0051015 // actin filament binding // not recorded /// ENSRNOT00000064331 // GO:0003779 // actin binding // inferred from electronic annotation /// ENSRNOT00000064331 // GO:0051015 // actin filament binding // not recorded /// ENSRNOT00000025037 // GO:0003779 // actin binding // inferred from …	muscle tissue development
10851599	syndecan 4	Sdc4	2.01648	0.00194443	1.46575	0.095106	1.28668	0.192256	NM_012649 // GO:0001657 // ureteric bud development // inferred from expression pattern /// NM_012649 // GO:0006937 // regulation of muscle contraction // inferred from physical interaction /// NM_012649 // GO:0007155 // cell adhesion // non-traceable author statement /// NM_012649 // GO:0007267 // cell-cell signaling // non-traceable author statement /// NM_012649 // GO:0045860 // positive regul…	NM_012649 // GO:0005794 // Golgi apparatus // inferred from electronic annotation /// NM_012649 // GO:0005794 // Golgi apparatus // not recorded /// NM_012649 // GO:0005886 // plasma membrane // inferred from electronic annotation /// NM_012649 // GO:0005886 // plasma membrane // not recorded /// NM_012649 // GO:0005925 // focal adhesion // inferred from direct assay /// NM_012649 // GO:0009986 /…	NM_012649 // GO:0001968 // fibronectin binding // inferred from direct assay /// NM_012649 // GO:0005080 // protein kinase C binding // inferred from direct assay /// NM_012649 // GO:0008092 // cytoskeletal protein binding // inferred from electronic annotation /// NM_012649 // GO:0051393 // alpha-actinin binding // inferred from physical interaction /// NM_012649 // GO:0070053 // thrombospondin …	regulation of muscle contraction
10851486	junctophilin 2	Jph2	-2.09895	0.0724714	-5.2128	0.000116584	-3.66344	0.000407961	NM_001037974 // GO:0007204 // elevation of cytosolic calcium ion concentration // inferred from electronic annotation /// NM_001037974 // GO:0007204 // elevation of cytosolic calcium ion concentration // not recorded /// NM_001037974 // GO:0007275 // multicellular organismal development // inferred from electronic annotation /// ENSRNOT00000010939 // GO:0007204 // elevation of cytosolic calcium i…	NM_001037974 // GO:0005624 // membrane fraction // inferred from electronic annotation /// NM_001037974 // GO:0005624 // membrane fraction // not recorded /// NM_001037974 // GO:0005792 // microsome // inferred from electronic annotation /// NM_001037974 // GO:0005792 // microsome // not recorded /// NM_001037974 // GO:0005886 // plasma membrane // inferred from electronic annotation /// NM_00103…	NM_001037974 // GO:0005515 // protein binding // inferred from electronic annotation /// NM_001037974 // GO:0005515 // protein binding // not recorded /// ENSRNOT00000010939 // GO:0005515 // protein binding // inferred from electronic annotation /// ENSRNOT00000010939 // GO:0005515 // protein binding // not recorded /// DQ304564 // GO:0005515 // protein binding // inferred from electronic annotat…	regulatory/ multicellular organismal development
10867081	junctophilin 1	Jph1	-1.03828	0.911208	-2.44237	8.12982e-06	-1.89542	0.00010816	NM_001106630 // GO:0007517 // muscle organ development // not recorded /// ENSRNOT00000008153 // GO:0007517 // muscle organ development // not recorded	NM_001106630 // GO:0005792 // microsome // not recorded /// NM_001106630 // GO:0030018 // Z disc // not recorded /// ENSRNOT00000008153 // GO:0005792 // microsome // not recorded /// ENSRNOT00000008153 // GO:0030018 // Z disc // not recorded	NM_001106630 // GO:0008307 // structural constituent of muscle // not recorded /// ENSRNOT00000008153 // GO:0008307 // structural constituent of muscle // not recorded	regulatory/ muscle organ development
10879726	zinc finger CCCH type containing 12A	Zc3h12a	1.69951	0.131062	2.59903	0.00415072	2.34333	0.00368332	NM_001077671 // GO:0001525 // angiogenesis // inferred from electronic annotation /// NM_001077671 // GO:0006915 // apoptosis // inferred from electronic annotation /// NM_001077671 // GO:0007275 // multicellular organismal development // inferred from electronic annotation /// NM_001077671 // GO:0030154 // cell differentiation // inferred from electronic annotation /// ENSRNOT00000012314 // GO:0…	NM_001077671 // GO:0005634 // nucleus // inferred from electronic annotation /// NM_001077671 // GO:0005737 // cytoplasm // inferred from electronic annotation /// ENSRNOT00000012314 // GO:0005634 // nucleus // inferred from electronic annotation /// ENSRNOT00000012314 // GO:0005737 // cytoplasm // inferred from electronic annotation /// BC127516 // GO:0005634 // nucleus // inferred from electron…	NM_001077671 // GO:0004519 // endonuclease activity // inferred from electronic annotation /// NM_001077671 // GO:0016787 // hydrolase activity // inferred from electronic annotation /// NM_001077671 // GO:0046872 // metal ion binding // inferred from electronic annotation /// ENSRNOT00000012314 // GO:0004519 // endonuclease activity // inferred from electronic annotation /// ENSRNOT00000012314 /…	regulatory/ muscle organ development
10765413	retinoid X receptor gamma	Rxrg	-1.81743	0.0671225	-4.48621	2.1092e-05	-2.91357	0.000263928	NM_031765 // GO:0006355 // regulation of transcription, DNA-dependent // inferred from electronic annotation /// NM_031765 // GO:0007519 // skeletal muscle tissue development // inferred from expression pattern /// NM_031765 // GO:0045944 // positive regulation of transcription from RNA polymerase II promoter // inferred from electronic annotation /// NM_031765 // GO:0045944 // positive regulatio…	NM_031765 // GO:0005634 // nucleus // inferred from electronic annotation /// ENSRNOT00000006117 // GO:0005634 // nucleus // inferred from electronic annotation /// BC091363 // GO:0005634 // nucleus // inferred from electronic annotation	NM_031765 // GO:0003700 // transcription factor activity // inferred from electronic annotation /// NM_031765 // GO:0003707 // steroid hormone receptor activity // inferred from electronic annotation /// NM_031765 // GO:0004886 // retinoid-X receptor activity // not recorded /// NM_031765 // GO:0005496 // steroid binding // inferred from electronic annotation /// NM_031765 // GO:0008270 // zinc i…	regulatory/skeletal muscle tissue development
10769959	calsequestrin 1 (fast-twitch, skeletal muscle)	Casq1	-1.20903	0.602807	-2.93262	0.000153323	-2.2606	0.000760336	NM_001159594 // GO:0006950 // response to stress // inferred from expression pattern /// NM_001159594 // GO:0007519 // skeletal muscle tissue development // inferred from expression pattern /// NM_001159594 // GO:0010033 // response to organic substance // inferred from expression pattern /// NM_001159594 // GO:0014894 // response to denervation involved in regulation of muscle adaptation // infe…	NM_001159594 // GO:0005737 // cytoplasm // inferred from direct assay /// NM_001159594 // GO:0005739 // mitochondrion // not recorded /// NM_001159594 // GO:0005792 // microsome // inferred from direct assay /// NM_001159594 // GO:0005794 // Golgi apparatus // inferred from direct assay /// NM_001159594 // GO:0014802 // terminal cisterna // inferred from direct assay /// NM_001159594 // GO:001480…	NM_001159594 // GO:0003674 // molecular_function // no biological data available /// NM_001159594 // GO:0005509 // calcium ion binding // inferred from electronic annotation /// ENSRNOT00000009344 // GO:0003674 // molecular_function // no biological data available /// ENSRNOT00000009344 // GO:0005509 // calcium ion binding // inferred from electronic annotation	regulatory/skeletal muscle tissue development
10802065	colony stimulating factor 1 receptor	Csf1r	1.1063	0.83066	-1.17715	0.616992	2.09493	0.00280853	NM_001029901 // GO:0006468 // protein amino acid phosphorylation // inferred from electronic annotation /// NM_001029901 // GO:0007169 // transmembrane receptor protein tyrosine kinase signaling pathway // inferred from electronic annotation /// NM_001029901 // GO:0007519 // skeletal muscle tissue development // inferred from expression pattern /// NM_001029901 // GO:0008283 // cell proliferation…	NM_001029901 // GO:0005575 // cellular_component // no biological data available /// NM_001029901 // GO:0005886 // plasma membrane // not recorded /// NM_001029901 // GO:0005887 // integral to plasma membrane // inferred from electronic annotation /// NM_001029901 // GO:0016020 // membrane // inferred from electronic annotation /// NM_001029901 // GO:0043235 // receptor complex // not recorded //…	NM_001029901 // GO:0000166 // nucleotide binding // inferred from electronic annotation /// NM_001029901 // GO:0003674 // molecular_function // no biological data available /// NM_001029901 // GO:0004714 // transmembrane receptor protein tyrosine kinase activity // inferred from electronic annotation /// NM_001029901 // GO:0004872 // receptor activity // inferred from electronic annotation /// NM…	regulatory/skeletal muscle tissue development
10830128	vestigial like 2 (Drosophila)	Vgll2	1.01324	0.976742	-1.79307	0.00502161	-2.73095	2.12413e-06	NM_001107630 // GO:0007519 // skeletal muscle tissue development // not recorded /// NM_001107630 // GO:0045449 // regulation of transcription // inferred from electronic annotation /// NM_001107630 // GO:0045944 // positive regulation of transcription from RNA polymerase II promoter // not recorded /// ENSRNOT00000000456 // GO:0007519 // skeletal muscle tissue development // not recorded /// ENS…	NM_001107630 // GO:0005634 // nucleus // inferred from electronic annotation /// NM_001107630 // GO:0005634 // nucleus // not recorded /// NM_001107630 // GO:0005737 // cytoplasm // not recorded /// ENSRNOT00000000456 // GO:0005634 // nucleus // inferred from electronic annotation /// ENSRNOT00000000456 // GO:0005634 // nucleus // not recorded /// ENSRNOT00000000456 // GO:0005737 // cytoplasm // …	NM_001107630 // GO:0003713 // transcription coactivator activity // not recorded /// NM_001107630 // GO:0005515 // protein binding // not recorded /// NM_001107630 // GO:0030528 // transcription regulator activity // inferred from electronic annotation /// ENSRNOT00000000456 // GO:0003713 // transcription coactivator activity // not recorded /// ENSRNOT00000000456 // GO:0005515 // protein binding…	regulatory/skeletal muscle tissue development
10845429	activin A receptor, type I	Acvr1	-1.64642	0.00634263	-2.05319	0.000221295	-2.3112	5.51045e-06	NM_024486 // GO:0000082 // G1/S transition of mitotic cell cycle // inferred from electronic annotation /// NM_024486 // GO:0000082 // G1/S transition of mitotic cell cycle // not recorded /// NM_024486 // GO:0001569 // patterning of blood vessels // inferred from electronic annotation /// NM_024486 // GO:0001569 // patterning of blood vessels // not recorded /// NM_024486 // GO:0001655 // urogen…	NM_024486 // GO:0005887 // integral to plasma membrane // not recorded /// NM_024486 // GO:0016020 // membrane // inferred from electronic annotation /// NM_024486 // GO:0045177 // apical part of cell // inferred from electronic annotation /// NM_024486 // GO:0045177 // apical part of cell // not recorded /// NM_024486 // GO:0048179 // activin receptor complex // inferred from direct assay /// NM…	NM_024486 // GO:0000166 // nucleotide binding // inferred from electronic annotation /// NM_024486 // GO:0004674 // protein serine/threonine kinase activity // inferred from electronic annotation /// NM_024486 // GO:0004674 // protein serine/threonine kinase activity // not recorded /// NM_024486 // GO:0004675 // transmembrane receptor protein serine/threonine kinase activity // traceable author …	regulatory/skeletal muscle tissue development
10902131	myogenic factor 5	Myf5	-1.04542	0.914681	2.85835	1.30853e-05	4.42871	5.01748e-09	NM_001106783 // GO:0001502 // cartilage condensation // not recorded /// NM_001106783 // GO:0001503 // ossification // not recorded /// NM_001106783 // GO:0001756 // somitogenesis // not recorded /// NM_001106783 // GO:0001952 // regulation of cell-matrix adhesion // not recorded /// NM_001106783 // GO:0006355 // regulation of transcription, DNA-dependent // inferred from electronic annotation //…	NM_001106783 // GO:0005634 // nucleus // inferred from electronic annotation /// ENSRNOT00000006453 // GO:0005634 // nucleus // inferred from electronic annotation	NM_001106783 // GO:0003677 // DNA binding // inferred from electronic annotation /// NM_001106783 // GO:0030528 // transcription regulator activity // inferred from electronic annotation /// ENSRNOT00000006453 // GO:0003677 // DNA binding // inferred from electronic annotation /// ENSRNOT00000006453 // GO:0030528 // transcription regulator activity // inferred from electronic annotation	regulatory/skeletal muscle tissue development
10914230	activin A receptor, type IIB	Acvr2b	-1.36479	0.0368338	-1.53306	0.003715	-2.02399	2.25986e-06	NM_031554 // GO:0001501 // skeletal system development // not recorded /// NM_031554 // GO:0001702 // gastrulation with mouth forming second // not recorded /// NM_031554 // GO:0001822 // kidney development // not recorded /// NM_031554 // GO:0006468 // protein amino acid phosphorylation // inferred from electronic annotation /// NM_031554 // GO:0006468 // protein amino acid phosphorylation // tr…	NM_031554 // GO:0005737 // cytoplasm // not recorded /// NM_031554 // GO:0005886 // plasma membrane // not recorded /// NM_031554 // GO:0009986 // cell surface // not recorded /// NM_031554 // GO:0016020 // membrane // inferred from electronic annotation /// NM_031554 // GO:0016021 // integral to membrane // inferred from electronic annotation /// ENSRNOT00000019777 // GO:0005737 // cytoplasm // …	NM_031554 // GO:0000166 // nucleotide binding // inferred from electronic annotation /// NM_031554 // GO:0004674 // protein serine/threonine kinase activity // inferred from electronic annotation /// NM_031554 // GO:0004674 // protein serine/threonine kinase activity // not recorded /// NM_031554 // GO:0004675 // transmembrane receptor protein serine/threonine kinase activity // traceable author …	regulatory/skeletal system development
10855637	WAS/WASL interacting protein family, member 3	Wipf3	-1.83666	0.0275321	-3.34408	5.21796e-05	-3.10894	1.97867e-05	---	---	NM_147211 // GO:0017124 // SH3 domain binding // inferred from mutant phenotype /// ENSRNOT00000012755 // GO:0017124 // SH3 domain binding // inferred from mutant phenotype /// U31159 // GO:0017124 // SH3 domain binding // inferred from mutant phenotype /// ENSRNOT00000012747 // GO:0017124 // SH3 domain binding // inferred from mutant phenotype	cytoskeletal orgnization // spermatogenesis
10765124	myocilin	Myoc	1.10745	0.820504	-2.29019	0.00225371	-1.40615	0.134693	NM_030865 // GO:0008150 // biological_process // no biological data available /// ENSRNOT00000004386 // GO:0008150 // biological_process // no biological data available /// AB019393 // GO:0008150 // biological_process // no biological data available	NM_030865 // GO:0005576 // extracellular region // inferred from electronic annotation /// NM_030865 // GO:0005615 // extracellular space // inferred from electronic annotation /// NM_030865 // GO:0005615 // extracellular space // not recorded /// NM_030865 // GO:0005791 // rough endoplasmic reticulum // inferred from electronic annotation /// NM_030865 // GO:0005929 // cilium // inferred from el…	NM_030865 // GO:0003674 // molecular_function // no biological data available /// NM_030865 // GO:0004930 // G-protein coupled receptor activity // inferred from electronic annotation /// NM_030865 // GO:0005515 // protein binding // inferred from electronic annotation /// NM_030865 // GO:0005515 // protein binding // not recorded /// ENSRNOT00000004386 // GO:0003674 // molecular_function // no b…	cytoskeleton organization
10839790	signal-regulatory protein alpha	Sirpa	1.17577	0.649432	1.80743	0.0178228	3.66972	7.84802e-07	NM_013016 // GO:0006910 // phagocytosis, recognition // inferred from electronic annotation /// NM_013016 // GO:0006910 // phagocytosis, recognition // not recorded /// NM_013016 // GO:0006911 // phagocytosis, engulfment // inferred from electronic annotation /// NM_013016 // GO:0006911 // phagocytosis, engulfment // not recorded /// NM_013016 // GO:0006928 // cellular component movement // infer…	NM_013016 // GO:0005886 // plasma membrane // not recorded /// NM_013016 // GO:0005887 // integral to plasma membrane // inferred from electronic annotation /// NM_013016 // GO:0005887 // integral to plasma membrane // not recorded /// ENSRNOT00000006408 // GO:0005886 // plasma membrane // not recorded /// ENSRNOT00000006408 // GO:0005887 // integral to plasma membrane // inferred from electronic…	NM_013016 // GO:0005515 // protein binding // inferred from electronic annotation /// NM_013016 // GO:0005515 // protein binding // not recorded /// NM_013016 // GO:0045309 // protein phosphorylated amino acid binding // inferred from electronic annotation /// NM_013016 // GO:0045309 // protein phosphorylated amino acid binding // not recorded /// ENSRNOT00000006408 // GO:0005515 // protein bindi…	cytoskeleton organization
10761463	RAN, member RAS oncogene family	Ran	1.07028	0.789908	2.01581	3.92869e-05	1.87893	2.65359e-05	NM_053439 // GO:0000226 // microtubule cytoskeleton organization // traceable author statement /// NM_053439 // GO:0006606 // protein import into nucleus // not recorded /// NM_053439 // GO:0006606 // protein import into nucleus // traceable author statement /// NM_053439 // GO:0006611 // protein export from nucleus // traceable author statement /// NM_053439 // GO:0006886 // intracellular protei…	NM_053439 // GO:0000785 // chromatin // inferred from electronic annotation /// NM_053439 // GO:0000785 // chromatin // not recorded /// NM_053439 // GO:0005634 // nucleus // inferred from direct assay /// NM_053439 // GO:0005654 // nucleoplasm // not recorded /// NM_053439 // GO:0005737 // cytoplasm // inferred from electronic annotation /// NM_053439 // GO:0005737 // cytoplasm // not recorded /…	NM_053439 // GO:0000166 // nucleotide binding // inferred from electronic annotation /// NM_053439 // GO:0003924 // GTPase activity // not recorded /// NM_053439 // GO:0003924 // GTPase activity // traceable author statement /// NM_053439 // GO:0005515 // protein binding // inferred from electronic annotation /// NM_053439 // GO:0005515 // protein binding // not recorded /// NM_053439 // GO:00055…	cytoskeleton organization
10770412	enabled homolog (Drosophila)	Enah	-2.06938	0.0306212	-2.7346	0.00272137	-1.23156	0.472663	NM_001012150 // GO:0001843 // neural tube closure // not recorded /// NM_001012150 // GO:0006928 // cellular component movement // not recorded /// NM_001012150 // GO:0007015 // actin filament organization // not recorded /// NM_001012150 // GO:0007411 // axon guidance // not recorded /// NM_001012150 // GO:0008154 // actin polymerization or depolymerization // not recorded /// NM_001012150 // GO…	NM_001012150 // GO:0001725 // stress fiber // not recorded /// NM_001012150 // GO:0005829 // cytosol // not recorded /// NM_001012150 // GO:0005925 // focal adhesion // not recorded /// NM_001012150 // GO:0030027 // lamellipodium // not recorded /// NM_001012150 // GO:0030175 // filopodium // not recorded /// ENSRNOT00000039974 // GO:0001725 // stress fiber // not recorded /// ENSRNOT00000039974 …	NM_001012150 // GO:0005515 // protein binding // not recorded /// NM_001012150 // GO:0005522 // profilin binding // not recorded /// NM_001012150 // GO:0017124 // SH3 domain binding // not recorded /// NM_001012150 // GO:0050699 // WW domain binding // not recorded /// ENSRNOT00000039974 // GO:0005515 // protein binding // not recorded /// ENSRNOT00000039974 // GO:0005522 // profilin binding // n…	cytoskeleton organization
10802867	proline-serine-threonine phosphatase-interacting protein 2	Pstpip2	1.07511	0.861981	2.37239	0.000478744	2.73858	1.49631e-05	---	ENSRNOT00000022833 // GO:0005624 // membrane fraction // not recorded /// ENSRNOT00000022833 // GO:0005829 // cytosol // not recorded /// ENSRNOT00000022833 // GO:0005856 // cytoskeleton // not recorded	---	cytoskeleton organization
10824031	FH2 domain containing 1	Fhdc1	1.20204	0.749454	2.16104	0.0354648	2.01148	0.027452	NM_001106437 // GO:0016043 // cellular component organization // inferred from electronic annotation /// NM_001106437 // GO:0030036 // actin cytoskeleton organization // inferred from electronic annotation /// ENSRNOT00000066477 // GO:0016043 // cellular component organization // inferred from electronic annotation /// ENSRNOT00000066477 // GO:0030036 // actin cytoskeleton organization // inferre…	---	NM_001106437 // GO:0003779 // actin binding // inferred from electronic annotation /// ENSRNOT00000066477 // GO:0003779 // actin binding // inferred from electronic annotation /// ENSRNOT00000038505 // GO:0003779 // actin binding // inferred from electronic annotation	cytoskeleton organization
10863777	anthrax toxin receptor 1	Antxr1	-1.33496	0.253597	-2.05336	0.00175961	-1.54532	0.0255677	NM_001044249 // GO:0031532 // actin cytoskeleton reorganization // inferred from electronic annotation /// NM_001044249 // GO:0031532 // actin cytoskeleton reorganization // not recorded /// NM_001044249 // GO:0034446 // substrate adhesion-dependent cell spreading // inferred from electronic annotation /// NM_001044249 // GO:0034446 // substrate adhesion-dependent cell spreading // not recorded /…	NM_001044249 // GO:0005886 // plasma membrane // inferred from electronic annotation /// NM_001044249 // GO:0016021 // integral to membrane // inferred from electronic annotation /// NM_001044249 // GO:0031258 // lamellipodium membrane // inferred from electronic annotation /// NM_001044249 // GO:0031258 // lamellipodium membrane // not recorded /// NM_001044249 // GO:0031527 // filopodium membra…	NM_001044249 // GO:0004888 // transmembrane receptor activity // inferred from electronic annotation /// NM_001044249 // GO:0004888 // transmembrane receptor activity // not recorded /// NM_001044249 // GO:0005515 // protein binding // not recorded /// NM_001044249 // GO:0005518 // collagen binding // inferred from electronic annotation /// NM_001044249 // GO:0005518 // collagen binding // not re…	cytoskeleton organization
10887939	CDC42 effector protein (Rho GTPase binding) 3	Cdc42ep3	-1.64453	0.0671225	-2.21291	0.00285197	-1.49261	0.074958	---	NM_001048044 // GO:0015629 // actin cytoskeleton // inferred from electronic annotation /// ENSRNOT00000048711 // GO:0015629 // actin cytoskeleton // inferred from electronic annotation /// BC105615 // GO:0015629 // actin cytoskeleton // inferred from electronic annotation	NM_001048044 // GO:0005515 // protein binding // inferred from electronic annotation /// ENSRNOT00000048711 // GO:0005515 // protein binding // inferred from electronic annotation /// BC105615 // GO:0005515 // protein binding // inferred from electronic annotation	cytoskeleton organization
10906926	Rho family GTPase 1	Rnd1	1.15321	0.837452	3.71596	0.00147081	2.34532	0.0152688	NM_001013222 // GO:0007015 // actin filament organization // inferred from electronic annotation /// NM_001013222 // GO:0007015 // actin filament organization // not recorded /// NM_001013222 // GO:0007162 // negative regulation of cell adhesion // inferred from electronic annotation /// NM_001013222 // GO:0007162 // negative regulation of cell adhesion // not recorded /// NM_001013222 // GO:0007…	NM_001013222 // GO:0005622 // intracellular // inferred from electronic annotation /// NM_001013222 // GO:0005829 // cytosol // not recorded /// NM_001013222 // GO:0005912 // adherens junction // inferred from electronic annotation /// NM_001013222 // GO:0005912 // adherens junction // not recorded /// NM_001013222 // GO:0016020 // membrane // inferred from electronic annotation /// ENSRNOT000000…	NM_001013222 // GO:0000166 // nucleotide binding // inferred from electronic annotation /// NM_001013222 // GO:0005515 // protein binding // inferred from electronic annotation /// NM_001013222 // GO:0005515 // protein binding // not recorded /// NM_001013222 // GO:0005525 // GTP binding // inferred from electronic annotation /// ENSRNOT00000018276 // GO:0000166 // nucleotide binding // inferred …	cytoskeleton organization
10767230	ARP3 actin-related protein 3 homolog (yeast)	Actr3	1.07815	0.809343	2.04728	0.000278619	2.12814	2.96388e-05	NM_031068 // GO:0009743 // response to carbohydrate stimulus // inferred from expression pattern /// NM_031068 // GO:0010592 // positive regulation of lamellipodium assembly // inferred from mutant phenotype /// NM_031068 // GO:0030838 // positive regulation of actin filament polymerization // inferred from mutant phenotype /// NM_031068 // GO:0043519 // regulation of myosin II filament assembly …	NM_031068 // GO:0000139 // Golgi membrane // inferred from direct assay /// NM_031068 // GO:0002102 // podosome // inferred from direct assay /// NM_031068 // GO:0005737 // cytoplasm // inferred from direct assay /// NM_031068 // GO:0005856 // cytoskeleton // inferred from electronic annotation /// NM_031068 // GO:0005884 // actin filament // inferred from direct assay /// NM_031068 // GO:0030027…	NM_031068 // GO:0000166 // nucleotide binding // inferred from electronic annotation /// NM_031068 // GO:0003779 // actin binding // inferred from electronic annotation /// NM_031068 // GO:0005515 // protein binding // inferred from physical interaction /// NM_031068 // GO:0005515 // protein binding // not recorded /// NM_031068 // GO:0005524 // ATP binding // inferred from electronic annotation …	cytoskeleton organization/Arp 2/3 complex
10742327	sarcoglycan, delta (dystrophin-associated glycoprotein)	Sgcd	-1.2598	0.360369	-3.21631	3.23269e-06	-1.98675	0.000483525	NM_001134826 // GO:0007010 // cytoskeleton organization // inferred from electronic annotation /// NM_001134826 // GO:0008150 // biological_process // no biological data available /// NM_001109029 // GO:0007010 // cytoskeleton organization // inferred from electronic annotation /// NM_001109029 // GO:0008150 // biological_process // no biological data available /// ENSRNOT00000003224 // GO:000701…	NM_001134826 // GO:0005575 // cellular_component // no biological data available /// NM_001134826 // GO:0016012 // sarcoglycan complex // inferred from electronic annotation /// NM_001134826 // GO:0016012 // sarcoglycan complex // not recorded /// NM_001134826 // GO:0016021 // integral to membrane // inferred from electronic annotation /// NM_001109029 // GO:0005575 // cellular_component // no bi…	NM_001134826 // GO:0003674 // molecular_function // no biological data available /// NM_001134826 // GO:0005515 // protein binding // not recorded /// NM_001109029 // GO:0003674 // molecular_function // no biological data available /// NM_001109029 // GO:0005515 // protein binding // not recorded /// ENSRNOT00000003224 // GO:0003674 // molecular_function // no biological data available /// ENSRNO…	cytoskeleton protein
10787923	similar to palladin	LOC290704	-1.45881	0.208197	-2.42786	0.00148711	-1.79897	0.0136326	---	ENSRNOT00000066265 // GO:0001726 // ruffle // inferred from electronic annotation /// ENSRNOT00000066265 // GO:0002102 // podosome // inferred from electronic annotation /// ENSRNOT00000066265 // GO:0005737 // cytoplasm // inferred from electronic annotation /// ENSRNOT00000066265 // GO:0005856 // cytoskeleton // inferred from electronic annotation /// ENSRNOT00000066265 // GO:0030018 // Z disc /…	ENSRNOT00000066265 // GO:0003779 // actin binding // inferred from electronic annotation	cytoskeleton protein
10787925	similar to palladin /// mKIAA0992 protein-like	LOC290704 /// LOC100364455	-1.51555	0.115245	-2.6031	0.000280669	-1.90195	0.00371506	---	ENSRNOT00000059673 // GO:0001726 // ruffle // inferred from electronic annotation /// ENSRNOT00000059673 // GO:0002102 // podosome // inferred from electronic annotation /// ENSRNOT00000059673 // GO:0005737 // cytoplasm // inferred from electronic annotation /// ENSRNOT00000059673 // GO:0005856 // cytoskeleton // inferred from electronic annotation /// ENSRNOT00000059673 // GO:0030018 // Z disc /…	ENSRNOT00000059673 // GO:0003779 // actin binding // inferred from electronic annotation /// ENSRNOT00000066265 // GO:0003779 // actin binding // inferred from electronic annotation /// ENSRNOT00000013636 // GO:0003779 // actin binding // inferred from electronic annotation	cytoskeleton protein
10800924	catenin (cadherin associated protein), alpha 1	Ctnna1	1.10233	0.524147	2.11454	3.86134e-07	2.29011	4.60274e-09	NM_001007145 // GO:0001541 // ovarian follicle development // inferred from expression pattern /// NM_001007145 // GO:0007155 // cell adhesion // inferred from electronic annotation /// NM_001007145 // GO:0007163 // establishment or maintenance of cell polarity // inferred from electronic annotation /// NM_001007145 // GO:0007163 // establishment or maintenance of cell polarity // not recorded //…	NM_001007145 // GO:0001669 // acrosomal vesicle // inferred from direct assay /// NM_001007145 // GO:0005737 // cytoplasm // inferred from direct assay /// NM_001007145 // GO:0005886 // plasma membrane // inferred from direct assay /// NM_001007145 // GO:0005886 // plasma membrane // not recorded /// NM_001007145 // GO:0005911 // cell-cell junction // inferred from direct assay /// NM_001007145 /…	NM_001007145 // GO:0005198 // structural molecule activity // inferred from electronic annotation /// NM_001007145 // GO:0005515 // protein binding // inferred from physical interaction /// NM_001007145 // GO:0005515 // protein binding // not recorded /// NM_001007145 // GO:0008013 // beta-catenin binding // not recorded /// NM_001007145 // GO:0017166 // vinculin binding // not recorded /// NM_00…	cytoskeleton protein
10824322	lamin A	Lmna	-1.06822	0.812284	2.06516	6.42168e-05	2.06424	1.07424e-05	NM_001002016 // GO:0006997 // nucleus organization // not recorded /// NM_001002016 // GO:0006998 // nuclear envelope organization // not recorded /// NM_001002016 // GO:0006998 // nuclear envelope organization // traceable author statement /// NM_001002016 // GO:0007283 // spermatogenesis // inferred from expression pattern /// NM_001002016 // GO:0035105 // sterol regulatory element binding prot…	NM_001002016 // GO:0005626 // insoluble fraction // inferred from direct assay /// NM_001002016 // GO:0005634 // nucleus // inferred from direct assay /// NM_001002016 // GO:0005634 // nucleus // not recorded /// NM_001002016 // GO:0005638 // lamin filament // inferred from electronic annotation /// NM_001002016 // GO:0005638 // lamin filament // not recorded /// NM_001002016 // GO:0005737 // cyt…	NM_001002016 // GO:0005198 // structural molecule activity // inferred from electronic annotation /// NM_001002016 // GO:0005198 // structural molecule activity // traceable author statement /// NM_001002016 // GO:0005515 // protein binding // inferred from electronic annotation /// NM_001002016 // GO:0005515 // protein binding // not recorded /// BC062018 // GO:0005198 // structural molecule act…	cytoskeleton protein
10918075	coronin, actin binding protein, 2B	Coro2b	-1.6022	0.00041177	-1.89031	1.32966e-05	-2.05664	2.49402e-07	---	---	---	cytoskeleton protein
10859919	ARP3 actin-related protein 3 homolog B (yeast)	Actr3b	-1.93055	0.0688805	-2.58829	0.00681214	-2.39578	0.00477263	ENSRNOT00000050686 // GO:0030833 // regulation of actin filament polymerization // inferred from electronic annotation /// ENSRNOT00000041876 // GO:0030833 // regulation of actin filament polymerization // inferred from electronic annotation	ENSRNOT00000050686 // GO:0005856 // cytoskeleton // inferred from electronic annotation /// ENSRNOT00000041876 // GO:0005856 // cytoskeleton // inferred from electronic annotation	ENSRNOT00000050686 // GO:0003779 // actin binding // inferred from electronic annotation /// ENSRNOT00000050686 // GO:0005515 // protein binding // inferred from electronic annotation /// ENSRNOT00000050686 // GO:0005515 // protein binding // not recorded /// ENSRNOT00000050686 // GO:0005524 // ATP binding // inferred from electronic annotation /// ENSRNOT00000041876 // GO:0003779 // actin bindin…	cytoskeleton protein/ regulation of actin filament polymerization
10827906	tubulin, beta 5	Tubb5	-1.00756	0.981612	1.66744	0.000846414	2.13642	9.54258e-07	NM_173102 // GO:0008150 // biological_process // no biological data available /// NM_173102 // GO:0051225 // spindle assembly // not recorded /// ENSRNOT00000001095 // GO:0008150 // biological_process // no biological data available /// ENSRNOT00000001095 // GO:0051225 // spindle assembly // not recorded /// AB011679 // GO:0008150 // biological_process // no biological data available /// AB011679…	NM_173102 // GO:0005829 // cytosol // not recorded /// NM_173102 // GO:0005874 // microtubule // not recorded /// NM_173102 // GO:0043234 // protein complex // inferred from direct assay /// ENSRNOT00000001095 // GO:0005829 // cytosol // not recorded /// ENSRNOT00000001095 // GO:0005874 // microtubule // not recorded /// ENSRNOT00000001095 // GO:0043234 // protein complex // inferred from direct …	NM_173102 // GO:0005200 // structural constituent of cytoskeleton // not recorded /// NM_173102 // GO:0005515 // protein binding // inferred from physical interaction /// NM_173102 // GO:0032403 // protein complex binding // inferred from direct assay /// NM_173102 // GO:0042288 // MHC class I protein binding // not recorded /// ENSRNOT00000001095 // GO:0005200 // structural constituent of cytosk…	cytoskeleton protein/microtubule
10794829	tubulin, beta 2a	Tubb2a	-1.03328	0.899971	1.45309	0.00707025	2.00952	1.17423e-06	NM_001109119 // GO:0007018 // microtubule-based movement // inferred from electronic annotation /// NM_001109119 // GO:0051258 // protein polymerization // inferred from electronic annotation /// ENSRNOT00000023611 // GO:0007018 // microtubule-based movement // inferred from electronic annotation /// ENSRNOT00000023611 // GO:0051258 // protein polymerization // inferred from electronic annotation	NM_001109119 // GO:0005874 // microtubule // inferred from electronic annotation /// ENSRNOT00000023611 // GO:0005874 // microtubule // inferred from electronic annotation	NM_001109119 // GO:0000166 // nucleotide binding // inferred from electronic annotation /// NM_001109119 // GO:0003924 // GTPase activity // inferred from electronic annotation /// NM_001109119 // GO:0005198 // structural molecule activity // inferred from electronic annotation /// NM_001109119 // GO:0005515 // protein binding // inferred from electronic annotation /// NM_001109119 // GO:0005515 …	cytoskeleton protein/microtubule-based movement
10813995	dynein, axonemal, heavy chain 5	Dnah5	-1.59464	0.00719183	-2.14796	5.99939e-05	-2.11334	1.33061e-05	ENSRNOT00000017372 // GO:0001539 // ciliary or flagellar motility // inferred from electronic annotation /// ENSRNOT00000017372 // GO:0001539 // ciliary or flagellar motility // not recorded /// ENSRNOT00000017372 // GO:0007018 // microtubule-based movement // inferred from electronic annotation /// ENSRNOT00000017372 // GO:0008150 // biological_process // no biological data available	ENSRNOT00000017372 // GO:0005575 // cellular_component // no biological data available /// ENSRNOT00000017372 // GO:0005737 // cytoplasm // inferred from electronic annotation /// ENSRNOT00000017372 // GO:0005858 // axonemal dynein complex // inferred from electronic annotation /// ENSRNOT00000017372 // GO:0005858 // axonemal dynein complex // not recorded /// ENSRNOT00000017372 // GO:0009434 // …	ENSRNOT00000017372 // GO:0000166 // nucleotide binding // inferred from electronic annotation /// ENSRNOT00000017372 // GO:0003674 // molecular_function // no biological data available /// ENSRNOT00000017372 // GO:0003777 // microtubule motor activity // inferred from electronic annotation /// ENSRNOT00000017372 // GO:0003777 // microtubule motor activity // not recorded /// ENSRNOT00000017372 //…	cytoskeleton protein/microtubule-based movement
10839115	similar to Gamma-tubulin complex component 4 (GCP-4)	RGD1306924	1.109	0.551002	2.08781	2.30546e-06	2.15886	1.04812e-07	ENSRNOT00000018460 // GO:0000226 // microtubule cytoskeleton organization // inferred from electronic annotation /// ENSRNOT00000017818 // GO:0000226 // microtubule cytoskeleton organization // inferred from electronic annotation	ENSRNOT00000018460 // GO:0000922 // spindle pole // inferred from electronic annotation /// ENSRNOT00000018460 // GO:0005815 // microtubule organizing center // inferred from electronic annotation /// ENSRNOT00000017818 // GO:0000922 // spindle pole // inferred from electronic annotation /// ENSRNOT00000017818 // GO:0005815 // microtubule organizing center // inferred from electronic annotation	---	cytoskeleton protein/microtubule-based movement
10883311	kinesin family member 3C	Kif3c	1.02311	0.951977	1.84854	0.00115751	2.77782	2.60318e-07	NM_053486 // GO:0007018 // microtubule-based movement // inferred from electronic annotation /// ENSRNOT00000015820 // GO:0007018 // microtubule-based movement // inferred from electronic annotation /// AJ223599 // GO:0007018 // microtubule-based movement // inferred from electronic annotation	NM_053486 // GO:0005874 // microtubule // inferred from electronic annotation /// ENSRNOT00000015820 // GO:0005874 // microtubule // inferred from electronic annotation /// AJ223599 // GO:0005874 // microtubule // inferred from electronic annotation	NM_053486 // GO:0000166 // nucleotide binding // inferred from electronic annotation /// NM_053486 // GO:0003777 // microtubule motor activity // inferred from electronic annotation /// NM_053486 // GO:0005524 // ATP binding // inferred from electronic annotation /// ENSRNOT00000015820 // GO:0000166 // nucleotide binding // inferred from electronic annotation /// ENSRNOT00000015820 // GO:0003777 …	cytoskeleton protein/microtubule-based movement
10903524	actin-binding Rho activating protein	Abra	1.48875	0.326007	1.0844	0.859041	-2.37531	0.00514512	NM_175844 // GO:0000060 // protein import into nucleus, translocation // inferred from electronic annotation /// NM_175844 // GO:0000060 // protein import into nucleus, translocation // not recorded /// NM_175844 // GO:0015031 // protein transport // inferred from electronic annotation /// NM_175844 // GO:0035025 // positive regulation of Rho protein signal transduction // not recorded /// NM_175…	NM_175844 // GO:0005737 // cytoplasm // inferred from electronic annotation /// NM_175844 // GO:0005886 // plasma membrane // inferred from electronic annotation /// NM_175844 // GO:0005886 // plasma membrane // not recorded /// NM_175844 // GO:0015629 // actin cytoskeleton // not recorded /// NM_175844 // GO:0015629 // actin cytoskeleton // inferred from sequence or structural similarity /// NM_…	NM_175844 // GO:0003713 // transcription coactivator activity // inferred from electronic annotation /// NM_175844 // GO:0003713 // transcription coactivator activity // not recorded /// NM_175844 // GO:0003779 // actin binding // not recorded /// NM_175844 // GO:0003779 // actin binding // inferred from sequence or structural similarity /// ENSRNOT00000010539 // GO:0003713 // transcription coact…	cytoskeleton protein/positive regulation of Rho protein signal transduction
10728057	CDC42 effector protein (Rho GTPase binding) 2	Cdc42ep2	-1.92131	0.0602694	-2.73403	0.00328113	-2.05676	0.0143386	NM_001009689 // GO:0008360 // regulation of cell shape // inferred from electronic annotation /// NM_001009689 // GO:0008360 // regulation of cell shape // not recorded /// NM_001009689 // GO:0030036 // actin cytoskeleton organization // not recorded /// NM_001009689 // GO:0030838 // positive regulation of actin filament polymerization // inferred from electronic annotation /// NM_001009689 // GO…	NM_001009689 // GO:0005737 // cytoplasm // inferred from electronic annotation /// NM_001009689 // GO:0005737 // cytoplasm // not recorded /// NM_001009689 // GO:0005856 // cytoskeleton // inferred from electronic annotation /// NM_001009689 // GO:0005886 // plasma membrane // inferred from electronic annotation /// NM_001009689 // GO:0005886 // plasma membrane // not recorded /// NM_001009689 //…	NM_001009689 // GO:0001515 // opioid peptide activity // inferred from electronic annotation /// NM_001009689 // GO:0001515 // opioid peptide activity // not recorded /// NM_001009689 // GO:0005100 // Rho GTPase activator activity // inferred from electronic annotation /// NM_001009689 // GO:0005100 // Rho GTPase activator activity // not recorded /// NM_001009689 // GO:0005515 // protein binding…	cytoskeleton organization
10701968	microtubule-associated protein 7	Map7	1.39111	0.330521	2.14158	0.00936536	2.49515	0.000624978	NM_001106270 // GO:0000902 // cell morphogenesis // not recorded /// NM_001106270 // GO:0001578 // microtubule bundle formation // not recorded /// NM_001106270 // GO:0006687 // glycosphingolipid metabolic process // not recorded /// NM_001106270 // GO:0006970 // response to osmotic stress // not recorded /// NM_001106270 // GO:0006997 // nucleus organization // not recorded /// NM_001106270 // G…	NM_001106270 // GO:0005886 // plasma membrane // not recorded /// ENSRNOT00000017401 // GO:0005886 // plasma membrane // not recorded /// ENSRNOT00000067647 // GO:0005886 // plasma membrane // not recorded	NM_001106270 // GO:0005515 // protein binding // not recorded /// ENSRNOT00000017401 // GO:0005515 // protein binding // not recorded /// ENSRNOT00000067647 // GO:0005515 // protein binding // not recorded	cytoskeleton protein/microtubule-based movement
10709951	microtubule associated monoxygenase, calponin and LIM domain containing 2	Mical2	2.60517	0.00444072	2.64532	0.00449806	1.31269	0.355642	NM_001139508 // GO:0055114 // oxidation reduction // inferred from electronic annotation /// ENSRNOT00000055142 // GO:0055114 // oxidation reduction // inferred from electronic annotation /// ENSRNOT00000021858 // GO:0055114 // oxidation reduction // inferred from electronic annotation	---	NM_001139508 // GO:0004497 // monooxygenase activity // inferred from electronic annotation /// NM_001139508 // GO:0008270 // zinc ion binding // inferred from electronic annotation /// ENSRNOT00000055142 // GO:0004497 // monooxygenase activity // inferred from electronic annotation /// ENSRNOT00000055142 // GO:0008270 // zinc ion binding // inferred from electronic annotation /// ENSRNOT00000021…	cytoskeleton protein/microtubule-based movement
10717459	tubulin polymerization promoting protein	Tppp	-1.73199	0.0523423	-2.28496	0.00313321	-2.52715	0.000296025	NM_001108461 // GO:0001578 // microtubule bundle formation // not recorded /// NM_001108461 // GO:0032273 // positive regulation of protein polymerization // not recorded /// NM_001108461 // GO:0046785 // microtubule polymerization // not recorded /// ENSRNOT00000039166 // GO:0001578 // microtubule bundle formation // not recorded /// ENSRNOT00000039166 // GO:0032273 // positive regulation of pro…	NM_001108461 // GO:0005634 // nucleus // not recorded /// NM_001108461 // GO:0005737 // cytoplasm // not recorded /// NM_001108461 // GO:0005874 // microtubule // not recorded /// NM_001108461 // GO:0048471 // perinuclear region of cytoplasm // not recorded /// ENSRNOT00000039166 // GO:0005634 // nucleus // not recorded /// ENSRNOT00000039166 // GO:0005737 // cytoplasm // not recorded /// ENSRNOT…	NM_001108461 // GO:0005515 // protein binding // not recorded /// NM_001108461 // GO:0015631 // tubulin binding // not recorded /// ENSRNOT00000039166 // GO:0005515 // protein binding // not recorded /// ENSRNOT00000039166 // GO:0015631 // tubulin binding // not recorded	cytoskeleton protein/microtubule-based movement
10717882	dynein light chain Tctex-type 1	Dynlt1	1.17881	0.679692	2.92132	0.000223534	3.10755	2.15649e-05	NM_031318 // GO:0007017 // microtubule-based process // not recorded /// ENSRNOT00000024656 // GO:0007017 // microtubule-based process // not recorded /// BC166879 // GO:0007017 // microtubule-based process // not recorded	NM_031318 // GO:0005794 // Golgi apparatus // not recorded /// NM_031318 // GO:0005868 // cytoplasmic dynein complex // traceable author statement /// ENSRNOT00000024656 // GO:0005794 // Golgi apparatus // not recorded /// ENSRNOT00000024656 // GO:0005868 // cytoplasmic dynein complex // traceable author statement /// BC166879 // GO:0005794 // Golgi apparatus // not recorded /// BC166879 // GO:00…	NM_031318 // GO:0005515 // protein binding // inferred from electronic annotation /// NM_031318 // GO:0005515 // protein binding // not recorded /// ENSRNOT00000024656 // GO:0005515 // protein binding // inferred from electronic annotation /// ENSRNOT00000024656 // GO:0005515 // protein binding // not recorded /// BC166879 // GO:0005515 // protein binding // inferred from electronic annotation //…	cytoskeleton protein/microtubule-based movement
10738209	2',3'-cyclic nucleotide 3' phosphodiesterase	Cnp	-1.06787	0.886912	1.61965	0.0527384	2.23047	0.000448589	NM_012809 // GO:0000226 // microtubule cytoskeleton organization // inferred from mutant phenotype /// NM_012809 // GO:0001906 // cell killing // inferred from electronic annotation /// NM_012809 // GO:0007409 // axonogenesis // inferred from electronic annotation /// NM_012809 // GO:0007409 // axonogenesis // not recorded /// NM_012809 // GO:0008344 // adult locomotory behavior // inferred from …	NM_012809 // GO:0005615 // extracellular space // inferred from electronic annotation /// NM_012809 // GO:0005615 // extracellular space // not recorded /// NM_012809 // GO:0005622 // intracellular // inferred from electronic annotation /// NM_012809 // GO:0005624 // membrane fraction // inferred from electronic annotation /// NM_012809 // GO:0005624 // membrane fraction // not recorded /// NM_01…	NM_012809 // GO:0004113 // 2',3'-cyclic-nucleotide 3'-phosphodiesterase activity // not recorded /// NM_012809 // GO:0004113 // 2',3'-cyclic-nucleotide 3'-phosphodiesterase activity // traceable author statement /// NM_012809 // GO:0005524 // ATP binding // inferred from electronic annotation /// NM_012809 // GO:0016787 // hydrolase activity // inferred from electronic annotation /// ENSRNOT00000…	cytoskeleton protein/microtubule-based movement
10746087	dynein light chain LC8-type 2	Dynll2	-1.05023	0.812026	-1.4822	0.00177331	-2.01251	1.8313e-07	NM_080697 // GO:0007017 // microtubule-based process // inferred from electronic annotation /// NM_080697 // GO:0008039 // synaptic target recognition // inferred from expression pattern /// NM_080697 // GO:0008039 // synaptic target recognition // inferred from physical interaction /// ENSRNOT00000012279 // GO:0007017 // microtubule-based process // inferred from electronic annotation /// ENSRNO…	NM_080697 // GO:0005737 // cytoplasm // inferred from electronic annotation /// NM_080697 // GO:0005829 // cytosol // not recorded /// NM_080697 // GO:0005874 // microtubule // inferred from electronic annotation /// NM_080697 // GO:0005886 // plasma membrane // not recorded /// NM_080697 // GO:0016459 // myosin complex // inferred from electronic annotation /// NM_080697 // GO:0016459 // myosin …	NM_080697 // GO:0003777 // microtubule motor activity // inferred from electronic annotation /// NM_080697 // GO:0005515 // protein binding // not recorded /// NM_080697 // GO:0008092 // cytoskeletal protein binding // inferred from direct assay /// ENSRNOT00000012279 // GO:0003777 // microtubule motor activity // inferred from electronic annotation /// ENSRNOT00000012279 // GO:0005515 // protein…	cytoskeleton protein/microtubule-based movement
10758986	dynein light chain LC8-type 1	Dynll1	-1.09074	0.846338	1.907	0.0126323	3.23193	5.9778e-06	NM_053319 // GO:0006809 // nitric oxide biosynthetic process // traceable author statement /// NM_053319 // GO:0007017 // microtubule-based process // inferred from electronic annotation /// NM_053319 // GO:0008633 // activation of pro-apoptotic gene products // not recorded /// NM_053319 // GO:0042133 // neurotransmitter metabolic process // traceable author statement /// NM_053319 // GO:0042326…	NM_053319 // GO:0005624 // membrane fraction // not recorded /// NM_053319 // GO:0005634 // nucleus // not recorded /// NM_053319 // GO:0005737 // cytoplasm // inferred from electronic annotation /// NM_053319 // GO:0005737 // cytoplasm // not recorded /// NM_053319 // GO:0005829 // cytosol // not recorded /// NM_053319 // GO:0005856 // cytoskeleton // not recorded /// NM_053319 // GO:0005868 // …	NM_053319 // GO:0003777 // microtubule motor activity // inferred from electronic annotation /// NM_053319 // GO:0004857 // enzyme inhibitor activity // traceable author statement /// NM_053319 // GO:0005515 // protein binding // not recorded /// NM_053319 // GO:0008022 // protein C-terminus binding // not recorded /// NM_053319 // GO:0019899 // enzyme binding // inferred from physical interactio…	cytoskeleton protein/microtubule-based movement
10768036	immunoglobulin-like and fibronectin type III domain containing 1	Igfn1	1.06794	0.937628	11.3853	1.26684e-06	14.0895	2.53868e-08	---	---	---	cytoskeleton protein/microtubule-based movement
10786312	ankyrin repeat and SOCS box-containing 14	Asb14	-1.12357	0.576854	-2.03139	3.63047e-05	-2.52288	7.42819e-08	NM_001170749 // GO:0007018 // microtubule-based movement // inferred from electronic annotation /// ENSRNOT00000017995 // GO:0007018 // microtubule-based movement // inferred from electronic annotation /// ENSRNOT00000017887 // GO:0007018 // microtubule-based movement // inferred from electronic annotation	NM_001170749 // GO:0030286 // dynein complex // inferred from electronic annotation /// ENSRNOT00000017995 // GO:0030286 // dynein complex // inferred from electronic annotation /// ENSRNOT00000017887 // GO:0030286 // dynein complex // inferred from electronic annotation	NM_001170749 // GO:0000166 // nucleotide binding // inferred from electronic annotation /// NM_001170749 // GO:0003777 // microtubule motor activity // inferred from electronic annotation /// NM_001170749 // GO:0005524 // ATP binding // inferred from electronic annotation /// NM_001170749 // GO:0016887 // ATPase activity // inferred from electronic annotation /// ENSRNOT00000017995 // GO:0000166 …	cytoskeleton protein/microtubule-based movement
10802422	tubulin, beta 6	Tubb6	-1.04502	0.963393	14.4684	9.66521e-07	11.7772	3.12629e-07	NM_001025675 // GO:0007018 // microtubule-based movement // inferred from electronic annotation /// NM_001025675 // GO:0051258 // protein polymerization // inferred from electronic annotation /// ENSRNOT00000024947 // GO:0007018 // microtubule-based movement // inferred from electronic annotation /// ENSRNOT00000024947 // GO:0051258 // protein polymerization // inferred from electronic annotation…	NM_001025675 // GO:0005874 // microtubule // inferred from electronic annotation /// ENSRNOT00000024947 // GO:0005874 // microtubule // inferred from electronic annotation /// BC097977 // GO:0005874 // microtubule // inferred from electronic annotation	NM_001025675 // GO:0000166 // nucleotide binding // inferred from electronic annotation /// NM_001025675 // GO:0003924 // GTPase activity // inferred from electronic annotation /// NM_001025675 // GO:0005198 // structural molecule activity // inferred from electronic annotation /// NM_001025675 // GO:0005525 // GTP binding // inferred from electronic annotation /// ENSRNOT00000024947 // GO:000016…	cytoskeleton protein/microtubule-based movement
10810631	tubulin polymerization-promoting protein family member 3	Tppp3	-1.67655	0.15206	-1.77463	0.0922639	-4.44233	8.38191e-06	NM_001009639 // GO:0001578 // microtubule bundle formation // not recorded /// NM_001009639 // GO:0001578 // microtubule bundle formation // inferred from sequence or structural similarity /// ENSRNOT00000022863 // GO:0001578 // microtubule bundle formation // not recorded /// ENSRNOT00000022863 // GO:0001578 // microtubule bundle formation // inferred from sequence or structural similarity /// B…	NM_001009639 // GO:0005737 // cytoplasm // inferred from electronic annotation /// NM_001009639 // GO:0005856 // cytoskeleton // inferred from electronic annotation /// NM_001009639 // GO:0005874 // microtubule // inferred from electronic annotation /// ENSRNOT00000022863 // GO:0005737 // cytoplasm // inferred from electronic annotation /// ENSRNOT00000022863 // GO:0005856 // cytoskeleton // infe…	NM_001009639 // GO:0015631 // tubulin binding // not recorded /// NM_001009639 // GO:0015631 // tubulin binding // inferred from sequence or structural similarity /// ENSRNOT00000022863 // GO:0015631 // tubulin binding // not recorded /// ENSRNOT00000022863 // GO:0015631 // tubulin binding // inferred from sequence or structural similarity /// BC087585 // GO:0015631 // tubulin binding // not reco…	cytoskeleton protein/microtubule-based movement
10820835	microtubule-associated protein 1B	Map1b	2.38018	0.0175046	2.60098	0.00860065	1.28856	0.424232	NM_019217 // GO:0001578 // microtubule bundle formation // inferred from direct assay /// NM_019217 // GO:0007026 // negative regulation of microtubule depolymerization // inferred from direct assay /// NM_019217 // GO:0007399 // nervous system development // inferred from expression pattern /// NM_019217 // GO:0007416 // synapse assembly // inferred from expression pattern /// NM_019217 // GO:00…	NM_019217 // GO:0005625 // soluble fraction // inferred from direct assay /// NM_019217 // GO:0005829 // cytosol // inferred from electronic annotation /// NM_019217 // GO:0005829 // cytosol // not recorded /// NM_019217 // GO:0005856 // cytoskeleton // inferred from direct assay /// NM_019217 // GO:0005875 // microtubule associated complex // inferred from direct assay /// NM_019217 // GO:000588…	NM_019217 // GO:0003779 // actin binding // inferred from direct assay /// NM_019217 // GO:0005515 // protein binding // inferred from physical interaction /// NM_019217 // GO:0005515 // protein binding // not recorded /// NM_019217 // GO:0005543 // phospholipid binding // inferred from physical interaction /// NM_019217 // GO:0008017 // microtubule binding // inferred from mutant phenotype /// N…	cytoskeleton protein/microtubule-based movement
10821072	microtubule associated serine/threonine kinase family member 4	Mast4	-2.16318	0.00499104	-2.20809	0.00451097	-2.20921	0.00148263	ENSRNOT00000061032 // GO:0006468 // protein amino acid phosphorylation // inferred from electronic annotation /// ENSRNOT00000061024 // GO:0006468 // protein amino acid phosphorylation // inferred from electronic annotation	---	ENSRNOT00000061032 // GO:0000287 // magnesium ion binding // inferred from electronic annotation /// ENSRNOT00000061032 // GO:0004674 // protein serine/threonine kinase activity // inferred from electronic annotation /// ENSRNOT00000061032 // GO:0005515 // protein binding // inferred from electronic annotation /// ENSRNOT00000061032 // GO:0005524 // ATP binding // inferred from electronic annotat…	cytoskeleton protein/microtubule-based movement
10830515	microtubule associated monoxygenase, calponin and LIM domain containing 1	Mical1	-1.14673	0.626061	1.5765	0.0227181	2.04338	0.000146489	NM_001106397 // GO:0055114 // oxidation reduction // inferred from electronic annotation /// ENSRNOT00000000337 // GO:0055114 // oxidation reduction // inferred from electronic annotation /// ENSRNOT00000057162 // GO:0055114 // oxidation reduction // inferred from electronic annotation	NM_001106397 // GO:0005737 // cytoplasm // not recorded /// ENSRNOT00000000337 // GO:0005737 // cytoplasm // not recorded /// ENSRNOT00000057162 // GO:0005737 // cytoplasm // not recorded	NM_001106397 // GO:0004497 // monooxygenase activity // inferred from electronic annotation /// NM_001106397 // GO:0004497 // monooxygenase activity // not recorded /// NM_001106397 // GO:0005515 // protein binding // not recorded /// NM_001106397 // GO:0008270 // zinc ion binding // inferred from electronic annotation /// NM_001106397 // GO:0017124 // SH3 domain binding // not recorded /// ENSRN…	cytoskeleton protein/microtubule-based movement
10839135	microtubule-associated protein 1A	Map1a	1.18277	0.761641	2.15733	0.0266723	3.16901	0.00033594	NM_030995 // GO:0007026 // negative regulation of microtubule depolymerization // inferred from direct assay /// NM_030995 // GO:0007605 // sensory perception of sound // not recorded /// ENSRNOT00000019320 // GO:0007026 // negative regulation of microtubule depolymerization // inferred from direct assay /// ENSRNOT00000019320 // GO:0007605 // sensory perception of sound // not recorded /// M8319…	NM_030995 // GO:0005829 // cytosol // not recorded /// NM_030995 // GO:0005874 // microtubule // inferred from electronic annotation /// NM_030995 // GO:0005875 // microtubule associated complex // inferred from direct assay /// ENSRNOT00000019320 // GO:0005829 // cytosol // not recorded /// ENSRNOT00000019320 // GO:0005874 // microtubule // inferred from electronic annotation /// ENSRNOT00000019…	NM_030995 // GO:0003779 // actin binding // inferred from direct assay /// NM_030995 // GO:0005515 // protein binding // inferred from physical interaction /// NM_030995 // GO:0005515 // protein binding // not recorded /// ENSRNOT00000019320 // GO:0003779 // actin binding // inferred from direct assay /// ENSRNOT00000019320 // GO:0005515 // protein binding // inferred from physical interaction //…	cytoskeleton protein/microtubule-based movement
10843357	tubulin, beta 2c	Tubb2c	1.1542	0.65036	2.23992	0.000509052	1.45945	0.0481638	NM_199094 // GO:0007018 // microtubule-based movement // inferred from electronic annotation /// NM_199094 // GO:0051258 // protein polymerization // inferred from electronic annotation /// ENSRNOT00000013863 // GO:0007018 // microtubule-based movement // inferred from electronic annotation /// ENSRNOT00000013863 // GO:0051258 // protein polymerization // inferred from electronic annotation /// B…	NM_199094 // GO:0005829 // cytosol // not recorded /// NM_199094 // GO:0005874 // microtubule // inferred from electronic annotation /// ENSRNOT00000013863 // GO:0005829 // cytosol // not recorded /// ENSRNOT00000013863 // GO:0005874 // microtubule // inferred from electronic annotation /// BC060597 // GO:0005829 // cytosol // not recorded /// BC060597 // GO:0005874 // microtubule // inferred fro…	NM_199094 // GO:0000166 // nucleotide binding // inferred from electronic annotation /// NM_199094 // GO:0003924 // GTPase activity // inferred from electronic annotation /// NM_199094 // GO:0005198 // structural molecule activity // inferred from electronic annotation /// NM_199094 // GO:0005525 // GTP binding // inferred from electronic annotation /// ENSRNOT00000013863 // GO:0000166 // nucleot…	cytoskeleton protein/microtubule-based movement
10899055	tubulin, alpha 1C	Tuba1c	1.84507	0.0572451	3.3349	0.000275883	3.00333	0.000178838	NM_001011995 // GO:0007018 // microtubule-based movement // inferred from electronic annotation /// NM_001011995 // GO:0051258 // protein polymerization // inferred from electronic annotation /// ENSRNOT00000020932 // GO:0007018 // microtubule-based movement // inferred from electronic annotation /// ENSRNOT00000020932 // GO:0051258 // protein polymerization // inferred from electronic annotation…	NM_001011995 // GO:0005874 // microtubule // inferred from electronic annotation /// ENSRNOT00000020932 // GO:0005874 // microtubule // inferred from electronic annotation /// BC078829 // GO:0005874 // microtubule // inferred from electronic annotation	NM_001011995 // GO:0000166 // nucleotide binding // inferred from electronic annotation /// NM_001011995 // GO:0003924 // GTPase activity // inferred from electronic annotation /// NM_001011995 // GO:0005198 // structural molecule activity // inferred from electronic annotation /// NM_001011995 // GO:0005515 // protein binding // inferred from electronic annotation /// NM_001011995 // GO:0005515 …	cytoskeleton protein/microtubule-based movement
10907082	tubulin, alpha 1B	Tuba1b	-1.12856	0.840287	4.32865	9.87553e-05	4.05264	3.25473e-05	NM_001044270 // GO:0007018 // microtubule-based movement // inferred from electronic annotation /// NM_001044270 // GO:0051258 // protein polymerization // inferred from electronic annotation /// ENSRNOT00000044459 // GO:0007018 // microtubule-based movement // inferred from electronic annotation /// ENSRNOT00000044459 // GO:0051258 // protein polymerization // inferred from electronic annotation…	NM_001044270 // GO:0005874 // microtubule // inferred from electronic annotation /// ENSRNOT00000044459 // GO:0005874 // microtubule // inferred from electronic annotation /// BC060572 // GO:0005874 // microtubule // inferred from electronic annotation	NM_001044270 // GO:0000166 // nucleotide binding // inferred from electronic annotation /// NM_001044270 // GO:0003924 // GTPase activity // inferred from electronic annotation /// NM_001044270 // GO:0005198 // structural molecule activity // inferred from electronic annotation /// NM_001044270 // GO:0005525 // GTP binding // inferred from electronic annotation /// ENSRNOT00000044459 // GO:000016…	cytoskeleton protein/microtubule-based movement
10907086	tubulin, alpha 1A	Tuba1a	-1.54436	0.139633	3.13702	0.000111518	3.51838	5.2427e-06	NM_022298 // GO:0007017 // microtubule-based process // traceable author statement /// NM_022298 // GO:0007018 // microtubule-based movement // inferred from electronic annotation /// NM_022298 // GO:0051258 // protein polymerization // inferred from electronic annotation /// ENSRNOT00000006322 // GO:0007017 // microtubule-based process // traceable author statement /// ENSRNOT00000006322 // GO:0…	NM_022298 // GO:0005829 // cytosol // not recorded /// NM_022298 // GO:0005874 // microtubule // traceable author statement /// NM_022298 // GO:0005881 // cytoplasmic microtubule // not recorded /// ENSRNOT00000006322 // GO:0005829 // cytosol // not recorded /// ENSRNOT00000006322 // GO:0005874 // microtubule // traceable author statement /// ENSRNOT00000006322 // GO:0005881 // cytoplasmic microt…	NM_022298 // GO:0000166 // nucleotide binding // inferred from electronic annotation /// NM_022298 // GO:0003924 // GTPase activity // inferred from electronic annotation /// NM_022298 // GO:0005198 // structural molecule activity // inferred from electronic annotation /// NM_022298 // GO:0005525 // GTP binding // inferred from electronic annotation /// NM_022298 // GO:0019904 // protein domain s…	cytoskeleton protein/microtubule-based movement
10767763	proline/arginine-rich end leucine-rich repeat protein	Prelp	1.03719	0.963643	-2.35154	0.0223149	-1.18105	0.622559	NM_053385 // GO:0007569 // cell aging // inferred from electronic annotation /// NM_053385 // GO:0007569 // cell aging // not recorded /// ENSRNOT00000004241 // GO:0007569 // cell aging // inferred from electronic annotation /// ENSRNOT00000004241 // GO:0007569 // cell aging // not recorded /// AF163569 // GO:0007569 // cell aging // inferred from electronic annotation /// AF163569 // GO:0007569 …	NM_053385 // GO:0005576 // extracellular region // inferred from electronic annotation /// NM_053385 // GO:0005578 // proteinaceous extracellular matrix // traceable author statement /// ENSRNOT00000004241 // GO:0005576 // extracellular region // inferred from electronic annotation /// ENSRNOT00000004241 // GO:0005578 // proteinaceous extracellular matrix // traceable author statement /// AF16356…	NM_053385 // GO:0005515 // protein binding // inferred from electronic annotation /// NM_053385 // GO:0008201 // heparin binding // inferred from direct assay /// ENSRNOT00000004241 // GO:0005515 // protein binding // inferred from electronic annotation /// ENSRNOT00000004241 // GO:0008201 // heparin binding // inferred from direct assay /// AF163569 // GO:0005515 // protein binding // inferred f…	ECM structural
10753982	coiled-coil domain containing 80	Ccdc80	-1.01334	0.984982	-2.00267	0.0351682	1.43196	0.203532	NM_022543 // GO:0010811 // positive regulation of cell-substrate adhesion // inferred from electronic annotation /// NM_022543 // GO:0010811 // positive regulation of cell-substrate adhesion // not recorded /// NM_022543 // GO:0030198 // extracellular matrix organization // inferred from electronic annotation /// NM_022543 // GO:0030198 // extracellular matrix organization // not recorded /// ENS…	NM_022543 // GO:0005576 // extracellular region // inferred from electronic annotation /// NM_022543 // GO:0005604 // basement membrane // inferred from electronic annotation /// NM_022543 // GO:0005604 // basement membrane // not recorded /// NM_022543 // GO:0005614 // interstitial matrix // inferred from electronic annotation /// NM_022543 // GO:0005614 // interstitial matrix // not recorded //…	NM_022543 // GO:0001968 // fibronectin binding // inferred from electronic annotation /// NM_022543 // GO:0001968 // fibronectin binding // not recorded /// NM_022543 // GO:0005539 // glycosaminoglycan binding // not recorded /// NM_022543 // GO:0008201 // heparin binding // inferred from electronic annotation /// NM_022543 // GO:0008201 // heparin binding // not recorded /// ENSRNOT00000059735 /…	ECM organization
10772653	amyloid beta (A4) precursor protein-binding, family B, member 2	Apbb2	-1.2368	0.421641	-2.67243	4.17875e-05	-2.04807	0.000365508	XM_001077874 // GO:0001764 // neuron migration // not recorded /// XM_001077874 // GO:0007050 // cell cycle arrest // not recorded /// XM_001077874 // GO:0007411 // axon guidance // not recorded /// XM_001077874 // GO:0030198 // extracellular matrix organization // not recorded /// XM_001077874 // GO:0030308 // negative regulation of cell growth // not recorded /// XM_001077874 // GO:0043065 // p…	XM_001077874 // GO:0005634 // nucleus // not recorded /// XM_001077874 // GO:0005737 // cytoplasm // not recorded	XM_001077874 // GO:0005515 // protein binding // inferred from electronic annotation /// XM_001077874 // GO:0005515 // protein binding // not recorded /// XM_001077874 // GO:0008134 // transcription factor binding // not recorded	ECM organization
10703310	SPARC related modular calcium binding 2	Smoc2	-1.81077	0.0404395	-2.41779	0.00216223	-1.66561	0.0364413	NM_001106215 // GO:0007165 // signal transduction // inferred from electronic annotation /// NM_001106215 // GO:0010811 // positive regulation of cell-substrate adhesion // inferred from electronic annotation /// NM_001106215 // GO:0010811 // positive regulation of cell-substrate adhesion // not recorded /// NM_001106215 // GO:0030198 // extracellular matrix organization // inferred from electron…	NM_001106215 // GO:0005604 // basement membrane // inferred from electronic annotation /// NM_001106215 // GO:0005604 // basement membrane // not recorded /// NM_001106215 // GO:0005614 // interstitial matrix // inferred from electronic annotation /// NM_001106215 // GO:0005614 // interstitial matrix // not recorded /// NM_001106215 // GO:0031012 // extracellular matrix // not recorded /// ENSRNO…	NM_001106215 // GO:0005509 // calcium ion binding // inferred from electronic annotation /// NM_001106215 // GO:0005539 // glycosaminoglycan binding // not recorded /// NM_001106215 // GO:0008201 // heparin binding // inferred from electronic annotation /// NM_001106215 // GO:0008201 // heparin binding // not recorded /// ENSRNOT00000019317 // GO:0005509 // calcium ion binding // inferred from el…	ECM organization
10779673	lectin, galactoside-binding, soluble, 3	Lgals3	1.65828	0.116347	1.79643	0.0553161	5.14486	4.42956e-07	NM_031832 // GO:0001501 // skeletal system development // inferred from electronic annotation /// NM_031832 // GO:0001501 // skeletal system development // not recorded /// NM_031832 // GO:0030154 // cell differentiation // inferred from electronic annotation /// NM_031832 // GO:0030198 // extracellular matrix organization // inferred from electronic annotation /// NM_031832 // GO:0030198 // extr…	NM_031832 // GO:0005578 // proteinaceous extracellular matrix // inferred from electronic annotation /// NM_031832 // GO:0005578 // proteinaceous extracellular matrix // not recorded /// NM_031832 // GO:0005634 // nucleus // inferred from electronic annotation /// NM_031832 // GO:0005634 // nucleus // not recorded /// NM_031832 // GO:0005737 // cytoplasm // inferred from electronic annotation ///…	NM_031832 // GO:0005515 // protein binding // inferred from electronic annotation /// NM_031832 // GO:0005515 // protein binding // not recorded /// NM_031832 // GO:0005529 // sugar binding // inferred from electronic annotation /// NM_031832 // GO:0019863 // IgE binding // inferred from electronic annotation /// ENSRNOT00000014216 // GO:0005515 // protein binding // inferred from electronic anno…	ECM organization;skeletal system development
10702096	laminin, alpha 2	Lama2	1.11341	0.763565	-2.11723	0.00110984	-1.72574	0.00572263	ENSRNOT00000014917 // GO:0007155 // cell adhesion // inferred from electronic annotation /// ENSRNOT00000014917 // GO:0022011 // myelination in the peripheral nervous system // inferred from expression pattern /// ENSRNOT00000014917 // GO:0030155 // regulation of cell adhesion // inferred from electronic annotation /// ENSRNOT00000014917 // GO:0030198 // extracellular matrix organization // infer…	ENSRNOT00000014917 // GO:0005576 // extracellular region // not recorded /// ENSRNOT00000014917 // GO:0005578 // proteinaceous extracellular matrix // inferred from electronic annotation /// ENSRNOT00000014917 // GO:0005604 // basement membrane // inferred from electronic annotation /// ENSRNOT00000014917 // GO:0005604 // basement membrane // not recorded /// ENSRNOT00000014917 // GO:0005605 // b…	ENSRNOT00000014917 // GO:0003674 // molecular_function // no biological data available /// ENSRNOT00000014917 // GO:0005102 // receptor binding // inferred from electronic annotation /// ENSRNOT00000061442 // GO:0003674 // molecular_function // no biological data available /// ENSRNOT00000061442 // GO:0005102 // receptor binding // inferred from electronic annotation /// ENSRNOT00000061512 // GO:…	ECM structural
10718217	thrombospondin 2	Thbs2	-1.28568	0.599223	-2.11456	0.031869	-1.38863	0.274919	NM_001169138 // GO:0007155 // cell adhesion // inferred from electronic annotation /// NM_001169138 // GO:0016525 // negative regulation of angiogenesis // inferred from direct assay /// NM_001169138 // GO:0016525 // negative regulation of angiogenesis // inferred from expression pattern /// NM_001169138 // GO:0051965 // positive regulation of synaptogenesis // inferred from mutant phenotype /// …	NM_001169138 // GO:0005576 // extracellular region // inferred from electronic annotation /// NM_001169138 // GO:0005576 // extracellular region // not recorded /// NM_001169138 // GO:0031093 // platelet alpha granule lumen // not recorded /// ENSRNOT00000014552 // GO:0005576 // extracellular region // inferred from electronic annotation /// ENSRNOT00000014552 // GO:0005576 // extracellular regio…	NM_001169138 // GO:0005198 // structural molecule activity // inferred from electronic annotation /// NM_001169138 // GO:0005509 // calcium ion binding // inferred from electronic annotation /// NM_001169138 // GO:0005515 // protein binding // not recorded /// ENSRNOT00000014552 // GO:0005198 // structural molecule activity // inferred from electronic annotation /// ENSRNOT00000014552 // GO:00055…	ECM structural
10728375	fibronectin leucine rich transmembrane protein 1	Flrt1	1.07244	0.876056	1.85999	0.0123745	2.42926	0.000140914	---	---	NM_001109160 // GO:0005515 // protein binding // inferred from electronic annotation /// ENSRNOT00000030625 // GO:0005515 // protein binding // inferred from electronic annotation	ECM structural
10737513	chondroadherin	Chad	-1.45212	0.767174	-11.2194	0.00245138	-7.8907	0.0031454	NM_019164 // GO:0001502 // cartilage condensation // inferred from expression pattern /// ENSRNOT00000004435 // GO:0001502 // cartilage condensation // inferred from expression pattern /// AF004953 // GO:0001502 // cartilage condensation // inferred from expression pattern	NM_019164 // GO:0005576 // extracellular region // inferred from electronic annotation /// NM_019164 // GO:0005578 // proteinaceous extracellular matrix // traceable author statement /// ENSRNOT00000004435 // GO:0005576 // extracellular region // inferred from electronic annotation /// ENSRNOT00000004435 // GO:0005578 // proteinaceous extracellular matrix // traceable author statement /// AF00495…	NM_019164 // GO:0005515 // protein binding // inferred from electronic annotation /// ENSRNOT00000004435 // GO:0005515 // protein binding // inferred from electronic annotation /// AF004953 // GO:0005515 // protein binding // inferred from electronic annotation	ECM structural
10737532	collagen, type I, alpha 1	Col1a1	-1.30444	0.793247	-9.40389	0.000472827	-4.5274	0.00536796	NM_053304 // GO:0001501 // skeletal system development // not recorded /// NM_053304 // GO:0001503 // ossification // inferred from expression pattern /// NM_053304 // GO:0001568 // blood vessel development // inferred from electronic annotation /// NM_053304 // GO:0001568 // blood vessel development // not recorded /// NM_053304 // GO:0001649 // osteoblast differentiation // inferred from electr…	NM_053304 // GO:0005575 // cellular_component // no biological data available /// NM_053304 // GO:0005576 // extracellular region // inferred from electronic annotation /// NM_053304 // GO:0005576 // extracellular region // not recorded /// NM_053304 // GO:0005578 // proteinaceous extracellular matrix // not recorded /// NM_053304 // GO:0005581 // collagen // inferred from electronic annotation /…	NM_053304 // GO:0003674 // molecular_function // no biological data available /// NM_053304 // GO:0005201 // extracellular matrix structural constituent // inferred from electronic annotation /// NM_053304 // GO:0005201 // extracellular matrix structural constituent // not recorded /// NM_053304 // GO:0005515 // protein binding // not recorded /// NM_053304 // GO:0042802 // identical protein bind…	ECM structural
10737620	tachykinin 4	Tac4	-1.0282	0.943039	1.41523	0.0729619	2.65258	1.09906e-06	NM_172328 // GO:0007217 // tachykinin receptor signaling pathway // inferred from electronic annotation /// NM_172328 // GO:0007217 // tachykinin receptor signaling pathway // not recorded /// NM_172328 // GO:0008217 // regulation of blood pressure // inferred from electronic annotation /// NM_172328 // GO:0043303 // mast cell degranulation // inferred from electronic annotation /// NM_172328 // …	NM_172328 // GO:0005576 // extracellular region // inferred from electronic annotation /// ENSRNOT00000035023 // GO:0005576 // extracellular region // inferred from electronic annotation /// AY471575 // GO:0005576 // extracellular region // inferred from electronic annotation /// ENSRNOT00000005823 // GO:0005576 // extracellular region // inferred from electronic annotation	NM_172328 // GO:0005102 // receptor binding // inferred from electronic annotation /// NM_172328 // GO:0005102 // receptor binding // not recorded /// ENSRNOT00000035023 // GO:0005102 // receptor binding // inferred from electronic annotation /// ENSRNOT00000035023 // GO:0005102 // receptor binding // not recorded /// AY471575 // GO:0005102 // receptor binding // inferred from electronic annotati…	ECM structural
10764050	fibromodulin	Fmod	-1.19902	0.880422	-6.37857	0.00526605	-2.4186	0.116733	NM_080698 // GO:0042060 // wound healing // inferred from expression pattern /// NM_080698 // GO:0042476 // odontogenesis // inferred from expression pattern /// ENSRNOT00000004382 // GO:0042060 // wound healing // inferred from expression pattern /// ENSRNOT00000004382 // GO:0042476 // odontogenesis // inferred from expression pattern	NM_080698 // GO:0005576 // extracellular region // inferred from direct assay /// NM_080698 // GO:0005578 // proteinaceous extracellular matrix // inferred from electronic annotation /// NM_080698 // GO:0005622 // intracellular // inferred from direct assay /// NM_080698 // GO:0031012 // extracellular matrix // inferred from direct assay /// ENSRNOT00000004382 // GO:0005576 // extracellular regio…	NM_080698 // GO:0003674 // molecular_function // no biological data available /// NM_080698 // GO:0005515 // protein binding // inferred from electronic annotation /// ENSRNOT00000004382 // GO:0003674 // molecular_function // no biological data available /// ENSRNOT00000004382 // GO:0005515 // protein binding // inferred from electronic annotation	ECM structural
10781304	lysyl oxidase-like 2	Loxl2	-1.49914	0.187518	-2.62689	0.000900311	-2.2651	0.00132036	NM_001106047 // GO:0055114 // oxidation reduction // inferred from electronic annotation /// ENSRNOT00000058663 // GO:0055114 // oxidation reduction // inferred from electronic annotation /// BC168900 // GO:0055114 // oxidation reduction // inferred from electronic annotation	NM_001106047 // GO:0016020 // membrane // inferred from electronic annotation /// ENSRNOT00000058663 // GO:0016020 // membrane // inferred from electronic annotation /// BC168900 // GO:0016020 // membrane // inferred from electronic annotation	NM_001106047 // GO:0005044 // scavenger receptor activity // inferred from electronic annotation /// NM_001106047 // GO:0005507 // copper ion binding // inferred from electronic annotation /// NM_001106047 // GO:0016641 // oxidoreductase activity, acting on the CH-NH2 group of donors, oxygen as acceptor // inferred from electronic annotation /// ENSRNOT00000058663 // GO:0005044 // scavenger recep…	ECM structural
10791474	microfibrillar-associated protein 3-like	Mfap3l	-1.41347	0.0738555	-2.11979	0.000166174	-1.61174	0.00400093	---	NM_001012049 // GO:0005886 // plasma membrane // inferred from electronic annotation /// NM_001012049 // GO:0016021 // integral to membrane // inferred from electronic annotation /// ENSRNOT00000015759 // GO:0005886 // plasma membrane // inferred from electronic annotation /// ENSRNOT00000015759 // GO:0016021 // integral to membrane // inferred from electronic annotation /// BC078969 // GO:000588…	---	ECM structural
10793140	laminin, beta 2	Lamb2	-1.11907	0.556023	-2.24482	2.21981e-06	-2.04309	1.57534e-06	NM_012974 // GO:0007155 // cell adhesion // inferred from electronic annotation /// NM_012974 // GO:0048677 // axon extension involved in regeneration // not recorded /// BC088400 // GO:0007155 // cell adhesion // inferred from electronic annotation /// BC088400 // GO:0048677 // axon extension involved in regeneration // not recorded	NM_012974 // GO:0005576 // extracellular region // inferred from electronic annotation /// NM_012974 // GO:0005576 // extracellular region // not recorded /// NM_012974 // GO:0005604 // basement membrane // inferred from electronic annotation /// NM_012974 // GO:0005604 // basement membrane // not recorded /// NM_012974 // GO:0005608 // laminin-3 complex // not recorded /// NM_012974 // GO:000578…	NM_012974 // GO:0005515 // protein binding // inferred from electronic annotation /// BC088400 // GO:0005515 // protein binding // inferred from electronic annotation	ECM structural
10799017	nidogen 1	Nid1	1.0677	0.879113	-2.1625	0.00142455	-1.62137	0.0185016	ENSRNOT00000003349 // GO:0007155 // cell adhesion // inferred from electronic annotation /// ENSRNOT00000003349 // GO:0007160 // cell-matrix adhesion // inferred from electronic annotation /// ENSRNOT00000003349 // GO:0007160 // cell-matrix adhesion // not recorded /// ENSRNOT00000003349 // GO:0008218 // bioluminescence // inferred from electronic annotation /// ENSRNOT00000003349 // GO:0010811 /…	ENSRNOT00000003349 // GO:0005576 // extracellular region // inferred from electronic annotation /// ENSRNOT00000003349 // GO:0005578 // proteinaceous extracellular matrix // not recorded /// ENSRNOT00000003349 // GO:0005604 // basement membrane // inferred from electronic annotation /// ENSRNOT00000003349 // GO:0005604 // basement membrane // not recorded /// ENSRNOT00000003349 // GO:0016020 // m…	ENSRNOT00000003349 // GO:0005509 // calcium ion binding // inferred from electronic annotation /// ENSRNOT00000003349 // GO:0005515 // protein binding // inferred from electronic annotation /// ENSRNOT00000003349 // GO:0005515 // protein binding // not recorded /// ENSRNOT00000003349 // GO:0005518 // collagen binding // not recorded /// ENSRNOT00000003349 // GO:0043237 // laminin-1 binding // not…	ECM structural
10815369	periostin, osteoblast specific factor	Postn	-1.17149	0.821794	-4.01621	0.00115526	-1.2344	0.569002	NM_001108550 // GO:0007155 // cell adhesion // not recorded /// NM_001108550 // GO:0009888 // tissue development // not recorded /// NM_001108550 // GO:0030198 // extracellular matrix organization // not recorded /// ENSRNOT00000043665 // GO:0007155 // cell adhesion // not recorded /// ENSRNOT00000043665 // GO:0009888 // tissue development // not recorded /// ENSRNOT00000043665 // GO:0030198 // e…	NM_001108550 // GO:0005578 // proteinaceous extracellular matrix // not recorded /// ENSRNOT00000043665 // GO:0005578 // proteinaceous extracellular matrix // not recorded /// ENSRNOT00000017453 // GO:0005578 // proteinaceous extracellular matrix // not recorded /// ENSRNOT00000017146 // GO:0005578 // proteinaceous extracellular matrix // not recorded /// ENSRNOT00000043502 // GO:0005578 // prote…	NM_001108550 // GO:0008201 // heparin binding // not recorded /// ENSRNOT00000043665 // GO:0008201 // heparin binding // not recorded /// ENSRNOT00000017453 // GO:0008201 // heparin binding // not recorded /// ENSRNOT00000017146 // GO:0008201 // heparin binding // not recorded /// ENSRNOT00000043502 // GO:0008201 // heparin binding // not recorded	ECM structural
10820282	versican	Vcan	-1.65764	0.294594	-2.49288	0.0301407	-1.27552	0.512776	NM_001170558 // GO:0001657 // ureteric bud development // not recorded /// NM_001170558 // GO:0006928 // cellular component movement // traceable author statement /// NM_001170558 // GO:0007155 // cell adhesion // inferred from electronic annotation /// NM_001170558 // GO:0007155 // cell adhesion // traceable author statement /// NM_001170558 // GO:0007507 // heart development // not recorded ///…	NM_001170558 // GO:0005578 // proteinaceous extracellular matrix // not recorded /// NM_001170558 // GO:0031012 // extracellular matrix // traceable author statement /// NM_001170560 // GO:0005578 // proteinaceous extracellular matrix // not recorded /// NM_001170560 // GO:0031012 // extracellular matrix // traceable author statement /// NM_053663 // GO:0005578 // proteinaceous extracellular matr…	NM_001170558 // GO:0005488 // binding // inferred from electronic annotation /// NM_001170558 // GO:0005509 // calcium ion binding // inferred from electronic annotation /// NM_001170558 // GO:0005540 // hyaluronic acid binding // inferred from electronic annotation /// NM_001170558 // GO:0005540 // hyaluronic acid binding // traceable author statement /// NM_001170558 // GO:0030169 // low-densit…	ECM structural
10820434	thrombospondin 4	Thbs4	-1.13916	0.890483	-3.77834	0.00911729	-1.69619	0.226003	ENSRNOT00000065224 // GO:0001938 // positive regulation of endothelial cell proliferation // not recorded /// ENSRNOT00000065224 // GO:0007155 // cell adhesion // inferred from electronic annotation /// ENSRNOT00000065224 // GO:0007399 // nervous system development // inferred from direct assay /// ENSRNOT00000065224 // GO:0016525 // negative regulation of angiogenesis // not recorded /// ENSRNOT…	ENSRNOT00000065224 // GO:0005576 // extracellular region // inferred from electronic annotation /// ENSRNOT00000065224 // GO:0005576 // extracellular region // not recorded /// ENSRNOT00000065224 // GO:0005578 // proteinaceous extracellular matrix // inferred from direct assay /// ENSRNOT00000065224 // GO:0005604 // basement membrane // not recorded /// ENSRNOT00000065224 // GO:0005615 // extrace…	ENSRNOT00000065224 // GO:0001968 // fibronectin binding // inferred from direct assay /// ENSRNOT00000065224 // GO:0005178 // integrin binding // not recorded /// ENSRNOT00000065224 // GO:0005198 // structural molecule activity // inferred from electronic annotation /// ENSRNOT00000065224 // GO:0005509 // calcium ion binding // inferred from electronic annotation /// ENSRNOT00000065224 // GO:0005…	ECM structural
10823127	Fras1 related extracellular matrix protein 2	Frem2	-2.65261	0.00045131	-3.91933	9.3479e-06	-3.73989	2.02629e-06	ENSRNOT00000031487 // GO:0002009 // morphogenesis of an epithelium // not recorded /// ENSRNOT00000031487 // GO:0007154 // cell communication // inferred from electronic annotation /// ENSRNOT00000067209 // GO:0002009 // morphogenesis of an epithelium // not recorded /// ENSRNOT00000067209 // GO:0007154 // cell communication // inferred from electronic annotation	ENSRNOT00000031487 // GO:0005604 // basement membrane // not recorded /// ENSRNOT00000031487 // GO:0016021 // integral to membrane // inferred from electronic annotation /// ENSRNOT00000067209 // GO:0005604 // basement membrane // not recorded /// ENSRNOT00000067209 // GO:0016021 // integral to membrane // inferred from electronic annotation	ENSRNOT00000031487 // GO:0005515 // protein binding // not recorded /// ENSRNOT00000067209 // GO:0005515 // protein binding // not recorded	ECM structural
10844005	ficolin B	Fcnb	1.20366	0.793247	1.08586	0.884264	2.3846	0.0192995	NM_053634 // GO:0001867 // complement activation, lectin pathway // inferred from electronic annotation /// NM_053634 // GO:0007165 // signal transduction // inferred from electronic annotation /// ENSRNOT00000012494 // GO:0001867 // complement activation, lectin pathway // inferred from electronic annotation /// ENSRNOT00000012494 // GO:0007165 // signal transduction // inferred from electronic …	NM_053634 // GO:0005576 // extracellular region // inferred from electronic annotation /// NM_053634 // GO:0005615 // extracellular space // inferred from electronic annotation /// ENSRNOT00000012494 // GO:0005576 // extracellular region // inferred from electronic annotation /// ENSRNOT00000012494 // GO:0005615 // extracellular space // inferred from electronic annotation /// BC088123 // GO:0005…	NM_053634 // GO:0005102 // receptor binding // inferred from electronic annotation /// NM_053634 // GO:0005529 // sugar binding // inferred from electronic annotation /// ENSRNOT00000012494 // GO:0005102 // receptor binding // inferred from electronic annotation /// ENSRNOT00000012494 // GO:0005529 // sugar binding // inferred from electronic annotation /// BC088123 // GO:0005102 // receptor bind…	ECM structural
10849327	fibrillin 1	Fbn1	-2.69369	0.00479048	-4.245	0.000136134	-3.72839	8.92266e-05	NM_031825 // GO:0001501 // skeletal system development // inferred from electronic annotation /// NM_031825 // GO:0001501 // skeletal system development // not recorded /// NM_031825 // GO:0001822 // kidney development // inferred from mutant phenotype /// NM_031825 // GO:0007507 // heart development // inferred from electronic annotation /// NM_031825 // GO:0007507 // heart development // not re…	NM_031825 // GO:0001527 // microfibril // inferred from electronic annotation /// NM_031825 // GO:0001527 // microfibril // not recorded /// NM_031825 // GO:0005576 // extracellular region // not recorded /// NM_031825 // GO:0005578 // proteinaceous extracellular matrix // inferred from electronic annotation /// NM_031825 // GO:0005578 // proteinaceous extracellular matrix // not recorded /// NM_…	NM_031825 // GO:0005201 // extracellular matrix structural constituent // inferred from electronic annotation /// NM_031825 // GO:0005201 // extracellular matrix structural constituent // inferred from mutant phenotype /// NM_031825 // GO:0005201 // extracellular matrix structural constituent // not recorded /// NM_031825 // GO:0005488 // binding // inferred from electronic annotation /// NM_0318…	ECM structural
10852270	laminin, alpha 5	Lama5	1.19026	0.469434	2.76728	5.51067e-06	4.50799	7.13103e-10	ENSRNOT00000008981 // GO:0001658 // branching involved in ureteric bud morphogenesis // inferred from electronic annotation /// ENSRNOT00000008981 // GO:0001658 // branching involved in ureteric bud morphogenesis // not recorded /// ENSRNOT00000008981 // GO:0001738 // morphogenesis of a polarized epithelium // inferred from electronic annotation /// ENSRNOT00000008981 // GO:0001738 // morphogenes…	ENSRNOT00000008981 // GO:0005576 // extracellular region // not recorded /// ENSRNOT00000008981 // GO:0005578 // proteinaceous extracellular matrix // not recorded /// ENSRNOT00000008981 // GO:0005604 // basement membrane // inferred from electronic annotation /// ENSRNOT00000008981 // GO:0005604 // basement membrane // not recorded /// ENSRNOT00000008981 // GO:0005605 // basal lamina // inferred…	ENSRNOT00000008981 // GO:0005102 // receptor binding // inferred from electronic annotation /// ENSRNOT00000008981 // GO:0005178 // integrin binding // inferred from electronic annotation /// ENSRNOT00000008981 // GO:0005178 // integrin binding // not recorded /// ENSRNOT00000008981 // GO:0005515 // protein binding // inferred from electronic annotation /// ENSRNOT00000008981 // GO:0005515 // pro…	ECM structural
10853559	collagen, type I, alpha 2	Col1a2	-1.12959	0.887398	-5.02336	0.000762533	-2.76713	0.0119068	NM_053356 // GO:0001501 // skeletal system development // inferred from electronic annotation /// NM_053356 // GO:0001501 // skeletal system development // not recorded /// NM_053356 // GO:0001568 // blood vessel development // inferred from electronic annotation /// NM_053356 // GO:0001568 // blood vessel development // not recorded /// NM_053356 // GO:0007179 // transforming growth factor beta …	NM_053356 // GO:0005576 // extracellular region // inferred from electronic annotation /// NM_053356 // GO:0005576 // extracellular region // not recorded /// NM_053356 // GO:0005581 // collagen // inferred from electronic annotation /// NM_053356 // GO:0005581 // collagen // not recorded /// NM_053356 // GO:0005584 // collagen type I // inferred from electronic annotation /// NM_053356 // GO:000…	NM_053356 // GO:0005201 // extracellular matrix structural constituent // inferred from electronic annotation /// NM_053356 // GO:0005515 // protein binding // not recorded /// NM_053356 // GO:0030674 // protein binding, bridging // inferred from electronic annotation /// NM_053356 // GO:0030674 // protein binding, bridging // not recorded /// NM_053356 // GO:0042802 // identical protein binding …	ECM structural
10857278	fibulin 2	Fbln2	-1.44604	0.20062	-3.29761	3.86285e-05	-2.22766	0.000809781	ENSRNOT00000009696 // GO:0010811 // positive regulation of cell-substrate adhesion // inferred from electronic annotation /// ENSRNOT00000009696 // GO:0010811 // positive regulation of cell-substrate adhesion // not recorded /// ENSRNOT00000037256 // GO:0010811 // positive regulation of cell-substrate adhesion // inferred from electronic annotation /// ENSRNOT00000037256 // GO:0010811 // positive…	---	ENSRNOT00000009696 // GO:0005509 // calcium ion binding // inferred from electronic annotation /// ENSRNOT00000009696 // GO:0005515 // protein binding // inferred from electronic annotation /// ENSRNOT00000009696 // GO:0005515 // protein binding // not recorded /// ENSRNOT00000009696 // GO:0050840 // extracellular matrix binding // inferred from electronic annotation /// ENSRNOT00000009696 // GO:…	ECM structural
10858499	microfibrillar associated protein 5	Mfap5	-1.6576	0.188755	-4.39837	9.9566e-05	-2.56655	0.00272354	---	NM_001108644 // GO:0001527 // microfibril // inferred from electronic annotation /// ENSRNOT00000020812 // GO:0001527 // microfibril // inferred from electronic annotation	---	ECM structural
10868881	collagen, type XV, alpha 1	Col15a1	-1.6475	0.00333884	-2.54052	3.04277e-06	-2.03203	1.9681e-05	ENSRNOT00000017217 // GO:0007155 // cell adhesion // inferred from electronic annotation /// ENSRNOT00000059992 // GO:0007155 // cell adhesion // inferred from electronic annotation	ENSRNOT00000017217 // GO:0005604 // basement membrane // inferred from electronic annotation /// ENSRNOT00000017217 // GO:0005604 // basement membrane // not recorded /// ENSRNOT00000017217 // GO:0031012 // extracellular matrix // inferred from electronic annotation /// ENSRNOT00000059992 // GO:0005604 // basement membrane // inferred from electronic annotation /// ENSRNOT00000059992 // GO:000560…	ENSRNOT00000017217 // GO:0005198 // structural molecule activity // inferred from electronic annotation /// ENSRNOT00000017217 // GO:0005488 // binding // inferred from electronic annotation /// ENSRNOT00000059992 // GO:0005198 // structural molecule activity // inferred from electronic annotation /// ENSRNOT00000059992 // GO:0005488 // binding // inferred from electronic annotation	ECM structural
10895083	lumican	Lum	-1.47812	0.483705	-3.99654	0.00213712	-1.3635	0.423909	---	NM_031050 // GO:0005576 // extracellular region // inferred from electronic annotation /// NM_031050 // GO:0005578 // proteinaceous extracellular matrix // inferred from direct assay /// NM_031050 // GO:0005583 // fibrillar collagen // inferred from electronic annotation /// NM_031050 // GO:0005583 // fibrillar collagen // not recorded /// ENSRNOT00000006109 // GO:0005576 // extracellular region …	NM_031050 // GO:0005518 // collagen binding // inferred from electronic annotation /// NM_031050 // GO:0005518 // collagen binding // not recorded /// ENSRNOT00000006109 // GO:0005518 // collagen binding // inferred from electronic annotation /// ENSRNOT00000006109 // GO:0005518 // collagen binding // not recorded /// BC061878 // GO:0005518 // collagen binding // inferred from electronic annotati…	ECM structural
10895086	keratocan	Kera	-1.96803	0.421641	-13.6348	0.000346391	-4.08332	0.0194624	NM_001108087 // GO:0008150 // biological_process // no biological data available /// ENSRNOT00000006234 // GO:0008150 // biological_process // no biological data available	NM_001108087 // GO:0005575 // cellular_component // no biological data available /// ENSRNOT00000006234 // GO:0005575 // cellular_component // no biological data available	NM_001108087 // GO:0003674 // molecular_function // no biological data available /// NM_001108087 // GO:0005515 // protein binding // inferred from electronic annotation /// ENSRNOT00000006234 // GO:0003674 // molecular_function // no biological data available /// ENSRNOT00000006234 // GO:0005515 // protein binding // inferred from electronic annotation	ECM structural
10896558	collagen, type XIV, alpha 1	Col14a1	-1.51122	0.452133	-4.75721	0.000710336	-2.3482	0.0263778	NM_001130548 // GO:0007155 // cell adhesion // inferred from electronic annotation /// ENSRNOT00000067649 // GO:0007155 // cell adhesion // inferred from electronic annotation /// ENSRNOT00000034558 // GO:0007155 // cell adhesion // inferred from electronic annotation	---	NM_001130548 // GO:0005198 // structural molecule activity // inferred from electronic annotation /// ENSRNOT00000067649 // GO:0005198 // structural molecule activity // inferred from electronic annotation /// ENSRNOT00000034558 // GO:0005198 // structural molecule activity // inferred from electronic annotation	ECM structural
10898315	fibulin 1	Fbln1	-1.23519	0.71888	-2.39358	0.0234577	1.14628	0.699179	NM_001127547 // GO:0007566 // embryo implantation // inferred from expression pattern /// NM_001127547 // GO:0030198 // extracellular matrix organization // not recorded /// BC161973 // GO:0007566 // embryo implantation // inferred from expression pattern /// BC161973 // GO:0030198 // extracellular matrix organization // not recorded /// ENSRNOT00000047234 // GO:0007566 // embryo implantation // …	NM_001127547 // GO:0005575 // cellular_component // no biological data available /// NM_001127547 // GO:0005576 // extracellular region // inferred from electronic annotation /// NM_001127547 // GO:0005604 // basement membrane // not recorded /// BC161973 // GO:0005575 // cellular_component // no biological data available /// BC161973 // GO:0005576 // extracellular region // inferred from electro…	NM_001127547 // GO:0003674 // molecular_function // no biological data available /// NM_001127547 // GO:0005509 // calcium ion binding // inferred from electronic annotation /// NM_001127547 // GO:0005515 // protein binding // not recorded /// NM_001127547 // GO:0016504 // peptidase activator activity // not recorded /// BC161973 // GO:0003674 // molecular_function // no biological data available…	ECM structural
10912255	procollagen lysine, 2-oxoglutarate 5-dioxygenase 2	Plod2	-1.37337	0.124223	2.22259	0.000129976	2.66088	1.25977e-06	response to hypoxia	NM_175869 // GO:0005575 // cellular_component // no biological data available /// NM_001142915 // GO:0005575 // cellular_component // no biological data available /// ENSRNOT00000056704 // GO:0005575 // cellular_component // no biological data available /// ENSRNOT00000041859 // GO:0005575 // cellular_component // no biological data available /// AJ430860 // GO:0005575 // cellular_component // no…	NM_175869 // GO:0003674 // molecular_function // no biological data available /// NM_175869 // GO:0005515 // protein binding // not recorded /// NM_001142915 // GO:0003674 // molecular_function // no biological data available /// NM_001142915 // GO:0005515 // protein binding // not recorded /// ENSRNOT00000056704 // GO:0003674 // molecular_function // no biological data available /// ENSRNOT00000…	ECM structural
10917883	lysyl oxidase-like 1	Loxl1	-1.88715	0.0253671	-2.8721	0.000343478	-1.77289	0.0185429	NM_001012125 // GO:0055114 // oxidation reduction // inferred from electronic annotation /// ENSRNOT00000034300 // GO:0055114 // oxidation reduction // inferred from electronic annotation /// BC089224 // GO:0055114 // oxidation reduction // inferred from electronic annotation /// ENSRNOT00000011525 // GO:0055114 // oxidation reduction // inferred from electronic annotation	NM_001012125 // GO:0005578 // proteinaceous extracellular matrix // inferred from direct assay /// NM_001012125 // GO:0031012 // extracellular matrix // not recorded /// ENSRNOT00000034300 // GO:0005578 // proteinaceous extracellular matrix // inferred from direct assay /// ENSRNOT00000034300 // GO:0031012 // extracellular matrix // not recorded /// BC089224 // GO:0005578 // proteinaceous extrace…	NM_001012125 // GO:0005507 // copper ion binding // inferred from electronic annotation /// NM_001012125 // GO:0005515 // protein binding // inferred from electronic annotation /// NM_001012125 // GO:0005515 // protein binding // not recorded /// NM_001012125 // GO:0016641 // oxidoreductase activity, acting on the CH-NH2 group of donors, oxygen as acceptor // inferred from electronic annotation /…	ECM structural
10918869	collagen, type XII, alpha 1	Col12a1	-1.19068	0.806152	-2.63191	0.0227326	-1.64535	0.171311	ENSRNOT00000051159 // GO:0007155 // cell adhesion // inferred from electronic annotation /// ENSRNOT00000043691 // GO:0007155 // cell adhesion // inferred from electronic annotation /// U57362 // GO:0007155 // cell adhesion // inferred from electronic annotation /// U57361 // GO:0007155 // cell adhesion // inferred from electronic annotation	ENSRNOT00000051159 // GO:0005595 // collagen type XII // inferred from direct assay /// ENSRNOT00000043691 // GO:0005595 // collagen type XII // inferred from direct assay /// U57362 // GO:0005595 // collagen type XII // inferred from direct assay /// U57361 // GO:0005595 // collagen type XII // inferred from direct assay	ENSRNOT00000051159 // GO:0005198 // structural molecule activity // inferred from electronic annotation /// ENSRNOT00000051159 // GO:0005201 // extracellular matrix structural constituent // traceable author statement /// ENSRNOT00000043691 // GO:0005198 // structural molecule activity // inferred from electronic annotation /// ENSRNOT00000043691 // GO:0005201 // extracellular matrix structural c…	ECM structural
10923052	collagen, type III, alpha 1	Col3a1	-1.33846	0.468191	-2.48026	0.00514937	-1.57619	0.098872	NM_032085 // GO:0001501 // skeletal system development // inferred from expression pattern /// NM_032085 // GO:0001568 // blood vessel development // inferred from electronic annotation /// NM_032085 // GO:0001568 // blood vessel development // not recorded /// NM_032085 // GO:0007160 // cell-matrix adhesion // inferred from electronic annotation /// NM_032085 // GO:0007160 // cell-matrix adhesio…	NM_032085 // GO:0005576 // extracellular region // inferred from electronic annotation /// NM_032085 // GO:0005581 // collagen // inferred from electronic annotation /// NM_032085 // GO:0005581 // collagen // not recorded /// NM_032085 // GO:0005586 // collagen type III // not recorded /// NM_032085 // GO:0005586 // collagen type III // traceable author statement /// NM_032085 // GO:0005615 // ex…	NM_032085 // GO:0005178 // integrin binding // inferred from electronic annotation /// NM_032085 // GO:0005178 // integrin binding // not recorded /// NM_032085 // GO:0005201 // extracellular matrix structural constituent // inferred from electronic annotation /// NM_032085 // GO:0005201 // extracellular matrix structural constituent // not recorded /// NM_032085 // GO:0005515 // protein binding …	ECM structural
10927079	collagen, type XIX, alpha 1	Col19a1	1.09376	0.824697	3.29371	1.09763e-05	3.11165	3.00119e-06	ENSRNOT00000017169 // GO:0007155 // cell adhesion // inferred from electronic annotation /// ENSRNOT00000017169 // GO:0007519 // skeletal muscle tissue development // not recorded /// ENSRNOT00000017169 // GO:0008150 // biological_process // no biological data available /// ENSRNOT00000017169 // GO:0030198 // extracellular matrix organization // not recorded	ENSRNOT00000017169 // GO:0005575 // cellular_component // no biological data available	ENSRNOT00000017169 // GO:0003674 // molecular_function // no biological data available /// ENSRNOT00000017169 // GO:0005198 // structural molecule activity // inferred from electronic annotation	ECM structural
10928761	fibronectin 1	Fn1	-1.12702	0.896893	-6.72361	0.000234988	-2.75988	0.0170277	NM_019143 // GO:0001503 // ossification // traceable author statement /// NM_019143 // GO:0006916 // anti-apoptosis // inferred from mutant phenotype /// NM_019143 // GO:0007044 // cell-substrate junction assembly // not recorded /// NM_019143 // GO:0007155 // cell adhesion // not recorded /// NM_019143 // GO:0007160 // cell-matrix adhesion // inferred from mutant phenotype /// NM_019143 // GO:00…	NM_019143 // GO:0005576 // extracellular region // not recorded /// NM_019143 // GO:0005577 // fibrinogen complex // not recorded /// NM_019143 // GO:0005578 // proteinaceous extracellular matrix // not recorded /// NM_019143 // GO:0005578 // proteinaceous extracellular matrix // traceable author statement /// NM_019143 // GO:0005604 // basement membrane // inferred from direct assay /// NM_01914…	NM_019143 // GO:0002020 // protease binding // inferred from physical interaction /// NM_019143 // GO:0005201 // extracellular matrix structural constituent // traceable author statement /// NM_019143 // GO:0005515 // protein binding // not recorded /// NM_019143 // GO:0016504 // peptidase activator activity // not recorded /// NM_019143 // GO:0045340 // mercury ion binding // inferred from direc…	ECM structural
10939744	glypican 4	Gpc4	-1.30211	0.289552	-2.0168	0.0016782	-1.48496	0.0359666	---	NM_001014108 // GO:0005578 // proteinaceous extracellular matrix // inferred from electronic annotation /// NM_001014108 // GO:0005886 // plasma membrane // inferred from electronic annotation /// NM_001014108 // GO:0031225 // anchored to membrane // inferred from electronic annotation /// ENSRNOT00000003282 // GO:0005578 // proteinaceous extracellular matrix // inferred from electronic annotatio…	NM_001014108 // GO:0043395 // heparan sulfate proteoglycan binding // inferred from electronic annotation /// ENSRNOT00000003282 // GO:0043395 // heparan sulfate proteoglycan binding // inferred from electronic annotation /// BC081962 // GO:0043395 // heparan sulfate proteoglycan binding // inferred from electronic annotation	ECM structural
10760971	procollagen C-endopeptidase enhancer	Pcolce	-1.2327	0.673435	-2.21135	0.020212	-1.3894	0.264218	NM_019237 // GO:0006508 // proteolysis // not recorded /// ENSRNOT00000001894 // GO:0006508 // proteolysis // not recorded /// BC086572 // GO:0006508 // proteolysis // not recorded /// ENSRNOT00000059631 // GO:0006508 // proteolysis // not recorded	NM_019237 // GO:0005576 // extracellular region // inferred from electronic annotation /// ENSRNOT00000001894 // GO:0005576 // extracellular region // inferred from electronic annotation /// BC086572 // GO:0005576 // extracellular region // inferred from electronic annotation /// ENSRNOT00000059631 // GO:0005576 // extracellular region // inferred from electronic annotation	NM_019237 // GO:0005515 // protein binding // inferred from electronic annotation /// ENSRNOT00000001894 // GO:0005515 // protein binding // inferred from electronic annotation /// BC086572 // GO:0005515 // protein binding // inferred from electronic annotation /// ENSRNOT00000059631 // GO:0005515 // protein binding // inferred from electronic annotation	ECM structural/assembly of collagen fibrils and muscle regeneration
10935890	biglycan	Bgn	-1.03826	0.96046	-2.38781	0.0143728	1.11697	0.735964	NM_017087 // GO:0001974 // blood vessel remodeling // inferred from expression pattern /// NM_017087 // GO:0019800 // peptide cross-linking via chondroitin 4-sulfate glycosaminoglycan // inferred from electronic annotation /// NM_017087 // GO:0019800 // peptide cross-linking via chondroitin 4-sulfate glycosaminoglycan // not recorded /// ENSRNOT00000023920 // GO:0001974 // blood vessel remodeling…	NM_017087 // GO:0005576 // extracellular region // inferred from electronic annotation /// NM_017087 // GO:0005578 // proteinaceous extracellular matrix // inferred from electronic annotation /// NM_017087 // GO:0009986 // cell surface // inferred from electronic annotation /// NM_017087 // GO:0030133 // transport vesicle // inferred from electronic annotation /// NM_017087 // GO:0030133 // trans…	NM_017087 // GO:0005515 // protein binding // inferred from electronic annotation /// NM_017087 // GO:0005539 // glycosaminoglycan binding // inferred from electronic annotation /// NM_017087 // GO:0005539 // glycosaminoglycan binding // not recorded /// NM_017087 // GO:0050840 // extracellular matrix binding // inferred from electronic annotation /// NM_017087 // GO:0050840 // extracellular matr…	ECM structural/assembly of collagen fibrils and muscle regeneration
10734242	microfibrillar-associated protein 4	Mfap4	-1.91241	0.268771	-9.38167	7.13658e-05	-2.00369	0.116108	NM_001034124 // GO:0007165 // signal transduction // inferred from electronic annotation /// ENSRNOT00000003268 // GO:0007165 // signal transduction // inferred from electronic annotation /// BC100616 // GO:0007165 // signal transduction // inferred from electronic annotation /// ENSRNOT00000057880 // GO:0007165 // signal transduction // inferred from electronic annotation	---	NM_001034124 // GO:0005102 // receptor binding // inferred from electronic annotation /// ENSRNOT00000003268 // GO:0005102 // receptor binding // inferred from electronic annotation /// BC100616 // GO:0005102 // receptor binding // inferred from electronic annotation /// ENSRNOT00000057880 // GO:0005102 // receptor binding // inferred from electronic annotation	ECM structural/calcium-dependent cell adhesion
10825022	extracellular matrix protein 1 /// hypothetical gene supported by NM_017187	Ecm1 /// RGD1566380	-1.2677	0.52574	-3.59022	5.22235e-05	-3.05578	5.35149e-05	NM_053882 // GO:0001503 // ossification // inferred from electronic annotation /// NM_053882 // GO:0001938 // positive regulation of endothelial cell proliferation // not recorded /// NM_053882 // GO:0001938 // positive regulation of endothelial cell proliferation // inferred from sequence or structural similarity /// NM_053882 // GO:0008150 // biological_process // no biological data available /…	NM_053882 // GO:0005576 // extracellular region // inferred from electronic annotation /// NM_053882 // GO:0005578 // proteinaceous extracellular matrix // inferred from electronic annotation /// NM_053882 // GO:0005615 // extracellular space // inferred from electronic annotation /// NM_053882 // GO:0005615 // extracellular space // not recorded /// ENSRNOT00000028740 // GO:0005576 // extracellu…	NM_053882 // GO:0002020 // protease binding // not recorded /// NM_053882 // GO:0003674 // molecular_function // no biological data available /// NM_053882 // GO:0004871 // signal transducer activity // not recorded /// NM_053882 // GO:0005515 // protein binding // not recorded /// NM_053882 // GO:0008022 // protein C-terminus binding // not recorded /// NM_053882 // GO:0043236 // laminin binding…	ECM structural/positive regulation of endothelial cell proliferation
10742802	secreted protein, acidic, cysteine-rich (osteonectin)	Sparc	-1.07335	0.914109	-3.54446	0.000374592	-2.36355	0.00419011	NM_012656 // GO:0001503 // ossification // inferred from expression pattern /// NM_012656 // GO:0007165 // signal transduction // inferred from electronic annotation /// NM_012656 // GO:0007507 // heart development // inferred from expression pattern /// NM_012656 // GO:0009629 // response to gravity // inferred from expression pattern /// NM_012656 // GO:0010288 // response to lead ion // inferr…	NM_012656 // GO:0005576 // extracellular region // inferred from electronic annotation /// NM_012656 // GO:0005576 // extracellular region // not recorded /// NM_012656 // GO:0005578 // proteinaceous extracellular matrix // inferred from electronic annotation /// NM_012656 // GO:0005604 // basement membrane // inferred from electronic annotation /// NM_012656 // GO:0005615 // extracellular space …	NM_012656 // GO:0005509 // calcium ion binding // inferred from direct assay /// NM_012656 // GO:0005509 // calcium ion binding // inferred from electronic annotation /// NM_012656 // GO:0005515 // protein binding // not recorded /// NM_012656 // GO:0050840 // extracellular matrix binding // not recorded /// ENSRNOT00000017486 // GO:0005509 // calcium ion binding // inferred from direct assay ///…	ECM structural;ossification
10749495	lectin, galactoside-binding, soluble, 3 binding protein	Lgals3bp	-1.12565	0.845031	-1.20088	0.661956	2.32108	0.00634957	NM_139096 // GO:0007155 // cell adhesion // inferred from electronic annotation /// ENSRNOT00000004320 // GO:0007155 // cell adhesion // inferred from electronic annotation /// BC081724 // GO:0007155 // cell adhesion // inferred from electronic annotation	NM_139096 // GO:0005576 // extracellular region // inferred from electronic annotation /// NM_139096 // GO:0005578 // proteinaceous extracellular matrix // inferred from electronic annotation /// NM_139096 // GO:0005634 // nucleus // inferred from electronic annotation /// NM_139096 // GO:0005634 // nucleus // not recorded /// NM_139096 // GO:0016020 // membrane // inferred from electronic annota…	NM_139096 // GO:0005044 // scavenger receptor activity // inferred from electronic annotation /// NM_139096 // GO:0005515 // protein binding // inferred from electronic annotation /// NM_139096 // GO:0005515 // protein binding // not recorded /// ENSRNOT00000004320 // GO:0005044 // scavenger receptor activity // inferred from electronic annotation /// ENSRNOT00000004320 // GO:0005515 // protein b…	regulatory/cell adhesion
10765186	selectin L	Sell	1.62225	0.273042	1.27632	0.589783	2.86896	0.00244829	NM_019177 // GO:0007155 // cell adhesion // inferred from electronic annotation /// NM_019177 // GO:0033198 // response to ATP // inferred from electronic annotation /// NM_019177 // GO:0033198 // response to ATP // not recorded /// ENSRNOT00000003733 // GO:0007155 // cell adhesion // inferred from electronic annotation /// ENSRNOT00000003733 // GO:0033198 // response to ATP // inferred from elec…	NM_019177 // GO:0005886 // plasma membrane // inferred from electronic annotation /// NM_019177 // GO:0005886 // plasma membrane // not recorded /// NM_019177 // GO:0009897 // external side of plasma membrane // inferred from electronic annotation /// NM_019177 // GO:0009897 // external side of plasma membrane // not recorded /// NM_019177 // GO:0016021 // integral to membrane // inferred from el…	NM_019177 // GO:0005515 // protein binding // inferred from electronic annotation /// NM_019177 // GO:0005515 // protein binding // not recorded /// NM_019177 // GO:0005529 // sugar binding // inferred from electronic annotation /// ENSRNOT00000003733 // GO:0005515 // protein binding // inferred from electronic annotation /// ENSRNOT00000003733 // GO:0005515 // protein binding // not recorded ///…	regulatory/cell adhesion
10797705	ninjurin 1	Ninj1	1.33959	0.383697	5.24683	1.16319e-06	4.54161	4.68885e-07	NM_012867 // GO:0007155 // cell adhesion // inferred from electronic annotation /// NM_012867 // GO:0042246 // tissue regeneration // inferred from electronic annotation /// ENSRNOT00000022341 // GO:0007155 // cell adhesion // inferred from electronic annotation /// ENSRNOT00000022341 // GO:0042246 // tissue regeneration // inferred from electronic annotation /// U72660 // GO:0007155 // cell adhe…	NM_012867 // GO:0016020 // membrane // inferred from electronic annotation /// NM_012867 // GO:0016021 // integral to membrane // inferred from electronic annotation /// ENSRNOT00000022341 // GO:0016020 // membrane // inferred from electronic annotation /// ENSRNOT00000022341 // GO:0016021 // integral to membrane // inferred from electronic annotation /// U72660 // GO:0016020 // membrane // infer…	NM_012867 // GO:0005515 // protein binding // inferred from electronic annotation /// ENSRNOT00000022341 // GO:0005515 // protein binding // inferred from electronic annotation /// U72660 // GO:0005515 // protein binding // inferred from electronic annotation	regulatory/cell adhesion/axonal growth
10822007	PDZ domain containing 2	Pdzd2	-1.54431	0.0139703	-2.78688	1.30023e-06	-2.44844	1.04606e-06	NM_022940 // GO:0007155 // cell adhesion // inferred from electronic annotation /// ENSRNOT00000017937 // GO:0007155 // cell adhesion // inferred from electronic annotation /// AF169411 // GO:0007155 // cell adhesion // inferred from electronic annotation /// ENSRNOT00000059790 // GO:0007155 // cell adhesion // inferred from electronic annotation	NM_022940 // GO:0005576 // extracellular region // inferred from direct assay /// NM_022940 // GO:0005634 // nucleus // inferred from direct assay /// NM_022940 // GO:0005737 // cytoplasm // not recorded /// NM_022940 // GO:0005737 // cytoplasm // inferred from sequence or structural similarity /// NM_022940 // GO:0005783 // endoplasmic reticulum // inferred from direct assay /// NM_022940 // GO:…	NM_022940 // GO:0005515 // protein binding // inferred from direct assay /// NM_022940 // GO:0005515 // protein binding // inferred from electronic annotation /// NM_022940 // GO:0005515 // protein binding // inferred from physical interaction /// ENSRNOT00000017937 // GO:0005515 // protein binding // inferred from direct assay /// ENSRNOT00000017937 // GO:0005515 // protein binding // inferred f…	regulatory/cell adhesion
10826249	vascular cell adhesion molecule 1	Vcam1	1.11065	0.77853	1.32109	0.250491	2.01944	0.000782269	NM_012889 // GO:0001666 // response to hypoxia // inferred from expression pattern /// NM_012889 // GO:0002526 // acute inflammatory response // inferred from expression pattern /// NM_012889 // GO:0002544 // chronic inflammatory response // inferred from expression pattern /// NM_012889 // GO:0007155 // cell adhesion // inferred from mutant phenotype /// NM_012889 // GO:0007155 // cell adhesion …	NM_012889 // GO:0005615 // extracellular space // inferred from electronic annotation /// NM_012889 // GO:0005615 // extracellular space // not recorded /// NM_012889 // GO:0005886 // plasma membrane // not recorded /// NM_012889 // GO:0005902 // microvillus // inferred from electronic annotation /// NM_012889 // GO:0005902 // microvillus // not recorded /// NM_012889 // GO:0009897 // external si…	NM_012889 // GO:0005178 // integrin binding // inferred from mutant phenotype /// NM_012889 // GO:0005178 // integrin binding // not recorded /// NM_012889 // GO:0050839 // cell adhesion molecule binding // inferred from electronic annotation /// NM_012889 // GO:0050839 // cell adhesion molecule binding // not recorded /// ENSRNOT00000019377 // GO:0005178 // integrin binding // inferred from muta…	regulatory/cell adhesion
10837138	integrin, alpha 4	Itga4	-2.53208	0.0193681	-4.19162	0.000490337	-2.27707	0.0163445	NM_001107737 // GO:0001974 // blood vessel remodeling // not recorded /// NM_001107737 // GO:0007155 // cell adhesion // not recorded /// NM_001107737 // GO:0007157 // heterophilic cell-cell adhesion // not recorded /// NM_001107737 // GO:0007159 // leukocyte cell-cell adhesion // not recorded /// NM_001107737 // GO:0007507 // heart development // not recorded /// NM_001107737 // GO:0016477 // ce…	NM_001107737 // GO:0005886 // plasma membrane // not recorded /// NM_001107737 // GO:0009897 // external side of plasma membrane // not recorded /// NM_001107737 // GO:0009986 // cell surface // not recorded /// ENSRNOT00000006880 // GO:0005886 // plasma membrane // not recorded /// ENSRNOT00000006880 // GO:0009897 // external side of plasma membrane // not recorded /// ENSRNOT00000006880 // GO:0…	NM_001107737 // GO:0001968 // fibronectin binding // not recorded /// NM_001107737 // GO:0005515 // protein binding // not recorded /// NM_001107737 // GO:0042802 // identical protein binding // not recorded /// ENSRNOT00000006880 // GO:0001968 // fibronectin binding // not recorded /// ENSRNOT00000006880 // GO:0005515 // protein binding // not recorded /// ENSRNOT00000006880 // GO:0042802 // ide…	regulatory/cell adhesion
10917183	neural cell adhesion molecule 1	Ncam1	-1.06232	0.925276	5.68209	4.31719e-06	7.98756	2.15894e-08	NM_031521 // GO:0007155 // cell adhesion // traceable author statement /// NM_031521 // GO:0007166 // cell surface receptor linked signaling pathway // not recorded /// NM_031521 // GO:0016338 // calcium-independent cell-cell adhesion // traceable author statement /// NM_031521 // GO:0034109 // homotypic cell-cell adhesion // not recorded /// NM_031521 // GO:0050850 // positive regulation of calc…	NM_031521 // GO:0005886 // plasma membrane // not recorded /// NM_031521 // GO:0005886 // plasma membrane // traceable author statement /// NM_031521 // GO:0009897 // external side of plasma membrane // not recorded /// NM_031521 // GO:0016021 // integral to membrane // inferred from electronic annotation /// NM_031521 // GO:0030424 // axon // not recorded /// NM_031521 // GO:0030426 // growth co…	NM_031521 // GO:0005104 // fibroblast growth factor receptor binding // traceable author statement /// NM_031521 // GO:0005515 // protein binding // inferred from physical interaction /// NM_031521 // GO:0008092 // cytoskeletal protein binding // traceable author statement /// NM_031521 // GO:0008201 // heparin binding // inferred from electronic annotation /// NM_031521 // GO:0019902 // phosphat…	regulatory/cell adhesion
10930347	protein tyrosine phosphatase, receptor type, M	Ptprm	-1.13738	0.518993	-2.13788	1.36746e-05	-2.09512	2.75872e-06	NM_001168632 // GO:0001937 // negative regulation of endothelial cell proliferation // inferred from electronic annotation /// NM_001168632 // GO:0001937 // negative regulation of endothelial cell proliferation // not recorded /// NM_001168632 // GO:0006470 // protein amino acid dephosphorylation // inferred from electronic annotation /// NM_001168632 // GO:0006470 // protein amino acid dephospho…	NM_001168632 // GO:0005737 // cytoplasm // inferred from electronic annotation /// NM_001168632 // GO:0005737 // cytoplasm // not recorded /// NM_001168632 // GO:0005911 // cell-cell junction // not recorded /// NM_001168632 // GO:0005913 // cell-cell adherens junction // inferred from electronic annotation /// NM_001168632 // GO:0005913 // cell-cell adherens junction // not recorded /// NM_00116…	NM_001168632 // GO:0004725 // protein tyrosine phosphatase activity // inferred from electronic annotation /// NM_001168632 // GO:0004725 // protein tyrosine phosphatase activity // not recorded /// NM_001168632 // GO:0004872 // receptor activity // inferred from electronic annotation /// NM_001168632 // GO:0005001 // transmembrane receptor protein tyrosine phosphatase activity // inferred from e…	regulatory/cell adhesion
10711268	integrin, alpha M	Itgam	1.13486	0.815709	1.08776	0.84149	2.33678	0.00320093	NM_012711 // GO:0007155 // cell adhesion // inferred from electronic annotation /// NM_012711 // GO:0007155 // cell adhesion // not recorded /// NM_012711 // GO:0007159 // leukocyte cell-cell adhesion // inferred from electronic annotation /// NM_012711 // GO:0007159 // leukocyte cell-cell adhesion // not recorded /// NM_012711 // GO:0007229 // integrin-mediated signaling pathway // inferred from…	NM_012711 // GO:0005634 // nucleus // inferred from electronic annotation /// NM_012711 // GO:0005634 // nucleus // not recorded /// NM_012711 // GO:0008305 // integrin complex // inferred from electronic annotation /// NM_012711 // GO:0009897 // external side of plasma membrane // inferred from electronic annotation /// NM_012711 // GO:0009897 // external side of plasma membrane // not recorded …	NM_012711 // GO:0001846 // opsonin binding // inferred from electronic annotation /// NM_012711 // GO:0001846 // opsonin binding // not recorded /// NM_012711 // GO:0001948 // glycoprotein binding // inferred from electronic annotation /// NM_012711 // GO:0001948 // glycoprotein binding // not recorded /// NM_012711 // GO:0004872 // receptor activity // inferred from electronic annotation /// NM_…	regulatory/cell adhesion
10765650	CD84 molecule	Cd84	1.00251	0.99738	-1.06955	0.884181	2.32962	0.00606352	---	---	---	regulatory/cell adhesion
10766869	CD34 molecule	Cd34	-1.82427	0.000572032	-2.3299	1.20322e-05	-2.21471	4.02387e-06	NM_001107202 // GO:0007155 // cell adhesion // inferred from electronic annotation /// NM_001107202 // GO:0016337 // cell-cell adhesion // inferred from electronic annotation /// NM_001107202 // GO:0016337 // cell-cell adhesion // not recorded /// NM_001107202 // GO:0050900 // leukocyte migration // inferred from electronic annotation /// NM_001107202 // GO:0050900 // leukocyte migration // not r…	NM_001107202 // GO:0005737 // cytoplasm // not recorded /// NM_001107202 // GO:0005886 // plasma membrane // not recorded /// NM_001107202 // GO:0009897 // external side of plasma membrane // inferred from electronic annotation /// NM_001107202 // GO:0009897 // external side of plasma membrane // not recorded /// NM_001107202 // GO:0009986 // cell surface // not recorded /// NM_001107202 // GO:00…	NM_001107202 // GO:0030246 // carbohydrate binding // inferred from electronic annotation /// NM_001107202 // GO:0030246 // carbohydrate binding // not recorded /// ENSRNOT00000010148 // GO:0030246 // carbohydrate binding // inferred from electronic annotation /// ENSRNOT00000010148 // GO:0030246 // carbohydrate binding // not recorded /// EU448292 // GO:0030246 // carbohydrate binding // inferre…	regulatory/cell adhesion
10770070	cell adhesion molecule 3	Cadm3	1.05446	0.907935	-2.23249	0.00116656	-1.41374	0.0927251	NM_001047103 // GO:0007155 // cell adhesion // inferred from electronic annotation /// NM_001047103 // GO:0007156 // homophilic cell adhesion // not recorded /// NM_001047103 // GO:0007157 // heterophilic cell-cell adhesion // not recorded /// NM_001047103 // GO:0008104 // protein localization // not recorded /// ENSRNOT00000004613 // GO:0007155 // cell adhesion // inferred from electronic annota…	NM_001047103 // GO:0005886 // plasma membrane // inferred from electronic annotation /// NM_001047103 // GO:0005886 // plasma membrane // not recorded /// NM_001047103 // GO:0005911 // cell-cell junction // not recorded /// NM_001047103 // GO:0016021 // integral to membrane // inferred from electronic annotation /// NM_001047103 // GO:0030054 // cell junction // inferred from electronic annotatio…	NM_001047103 // GO:0005515 // protein binding // inferred from electronic annotation /// NM_001047103 // GO:0042803 // protein homodimerization activity // not recorded /// ENSRNOT00000004613 // GO:0005515 // protein binding // inferred from electronic annotation /// ENSRNOT00000004613 // GO:0042803 // protein homodimerization activity // not recorded /// BC161811 // GO:0005515 // protein binding…	regulatory/cell adhesion
10813152	embigin homolog (mouse)	Emb	2.01085	0.291113	35.4512	6.03359e-07	58.548	4.60274e-09	NM_053719 // GO:0007155 // cell adhesion // inferred from direct assay /// ENSRNOT00000015306 // GO:0007155 // cell adhesion // inferred from direct assay /// BC061846 // GO:0007155 // cell adhesion // inferred from direct assay	NM_053719 // GO:0016020 // membrane // inferred from electronic annotation /// NM_053719 // GO:0016021 // integral to membrane // inferred from electronic annotation /// ENSRNOT00000015306 // GO:0016020 // membrane // inferred from electronic annotation /// ENSRNOT00000015306 // GO:0016021 // integral to membrane // inferred from electronic annotation /// BC061846 // GO:0016020 // membrane // inf…	---	regulatory/cell adhesion:neuromuscular junctions
10817183	S100 calcium binding protein A11 (calizzarin)	S100a11	-1.48509	0.402472	-3.11012	0.00429012	-1.49191	0.23688	---	NM_001004095 // GO:0005634 // nucleus // inferred from electronic annotation /// NM_001004095 // GO:0005737 // cytoplasm // inferred from electronic annotation /// ENSRNOT00000013393 // GO:0005634 // nucleus // inferred from electronic annotation /// ENSRNOT00000013393 // GO:0005737 // cytoplasm // inferred from electronic annotation /// AY688465 // GO:0005634 // nucleus // inferred from electron…	NM_001004095 // GO:0005509 // calcium ion binding // inferred from electronic annotation /// ENSRNOT00000013393 // GO:0005509 // calcium ion binding // inferred from electronic annotation /// AY688465 // GO:0005509 // calcium ion binding // inferred from electronic annotation	regulatory/cell adhesion
10835449	laminin gamma 3 /// allograft inflammatory factor 1-like	Lamc3 /// Aif1l	1.01413	0.982434	4.32302	1.06433e-05	7.42013	6.61573e-09	NM_001107830 // GO:0007155 // cell adhesion // inferred from electronic annotation /// ENSRNOT00000013172 // GO:0007155 // cell adhesion // inferred from electronic annotation /// ENSRNOT00000066978 // GO:0007155 // cell adhesion // inferred from electronic annotation /// ENSRNOT00000066790 // GO:0007155 // cell adhesion // inferred from electronic annotation	NM_001108578 // GO:0005884 // actin filament // not recorded /// NM_001108578 // GO:0005925 // focal adhesion // not recorded /// NM_001108578 // GO:0015629 // actin cytoskeleton // not recorded /// NM_001108578 // GO:0043234 // protein complex // inferred from direct assay /// NM_001107830 // GO:0005576 // extracellular region // not recorded /// NM_001107830 // GO:0005578 // proteinaceous extra…	NM_001108578 // GO:0005509 // calcium ion binding // inferred from electronic annotation /// NM_001108578 // GO:0051015 // actin filament binding // not recorded /// ENSRNOT00000013286 // GO:0005509 // calcium ion binding // inferred from electronic annotation /// ENSRNOT00000013286 // GO:0051015 // actin filament binding // not recorded	regulatory/cell adhesion
10850025	sialic acid binding Ig-like lectin 1, sialoadhesin	Siglec1	1.10816	0.883391	-1.16209	0.750486	2.3248	0.0110849	---	---	NM_001107777 // GO:0005515 // protein binding // not recorded /// ENSRNOT00000028855 // GO:0005515 // protein binding // not recorded	regulatory/cell adhesion
10850530	CD93 molecule	Cd93	-1.29334	0.42264	2.19539	0.00326161	1.62479	0.0331051	NM_053383 // GO:0016337 // cell-cell adhesion // not recorded /// NM_053383 // GO:0016337 // cell-cell adhesion // inferred from sequence or structural similarity /// ENSRNOT00000034256 // GO:0016337 // cell-cell adhesion // not recorded /// ENSRNOT00000034256 // GO:0016337 // cell-cell adhesion // inferred from sequence or structural similarity /// AF160978 // GO:0016337 // cell-cell adhesion //…	NM_053383 // GO:0005886 // plasma membrane // not recorded /// NM_053383 // GO:0009986 // cell surface // not recorded /// NM_053383 // GO:0016020 // membrane // inferred from electronic annotation /// NM_053383 // GO:0016021 // integral to membrane // inferred from electronic annotation /// NM_053383 // GO:0016023 // cytoplasmic membrane-bounded vesicle // not recorded /// ENSRNOT00000034256 // …	NM_053383 // GO:0001849 // complement component C1q binding // not recorded /// NM_053383 // GO:0004872 // receptor activity // inferred from electronic annotation /// NM_053383 // GO:0005509 // calcium ion binding // inferred from electronic annotation /// NM_053383 // GO:0005515 // protein binding // inferred from electronic annotation /// NM_053383 // GO:0005515 // protein binding // not recor…	regulatory/cell adhesion
10866019	C-type lectin domain family 7, member a	Clec7a	1.45593	0.413324	1.12344	0.810712	3.30388	0.000597507	NM_001173386 // GO:0001878 // response to yeast // not recorded /// NM_001173386 // GO:0001879 // detection of yeast // inferred from electronic annotation /// NM_001173386 // GO:0001879 // detection of yeast // not recorded /// NM_001173386 // GO:0002238 // response to molecule of fungal origin // inferred from electronic annotation /// NM_001173386 // GO:0002238 // response to molecule of funga…	NM_001173386 // GO:0009897 // external side of plasma membrane // inferred from electronic annotation /// NM_001173386 // GO:0009897 // external side of plasma membrane // not recorded /// AB455106 // GO:0009897 // external side of plasma membrane // inferred from electronic annotation /// AB455106 // GO:0009897 // external side of plasma membrane // not recorded /// ENSRNOT00000052373 // GO:0009…	NM_001173386 // GO:0001846 // opsonin binding // inferred from electronic annotation /// NM_001173386 // GO:0001846 // opsonin binding // not recorded /// NM_001173386 // GO:0001872 // zymosan binding // not recorded /// NM_001173386 // GO:0001874 // zymosan receptor activity // inferred from electronic annotation /// NM_001173386 // GO:0001874 // zymosan receptor activity // not recorded /// NM_…	regulatory/cell adhesion
10909407	Thy-1 cell surface antigen	Thy1	-1.3569	0.322085	-2.26856	0.00249104	-1.78695	0.0126281	NM_012673 // GO:0001525 // angiogenesis // not recorded /// NM_012673 // GO:0001525 // angiogenesis // inferred from sequence or structural similarity /// NM_012673 // GO:0006469 // negative regulation of protein kinase activity // inferred from direct assay /// NM_012673 // GO:0007010 // cytoskeleton organization // inferred from direct assay /// NM_012673 // GO:0016337 // cell-cell adhesion // …	NM_012673 // GO:0005783 // endoplasmic reticulum // inferred from electronic annotation /// NM_012673 // GO:0005783 // endoplasmic reticulum // not recorded /// NM_012673 // GO:0005829 // cytosol // inferred from direct assay /// NM_012673 // GO:0005886 // plasma membrane // inferred from direct assay /// NM_012673 // GO:0009897 // external side of plasma membrane // not recorded /// NM_012673 //…	NM_012673 // GO:0005100 // Rho GTPase activator activity // inferred from direct assay /// NM_012673 // GO:0005178 // integrin binding // inferred from electronic annotation /// NM_012673 // GO:0005178 // integrin binding // not recorded /// NM_012673 // GO:0005515 // protein binding // inferred from physical interaction /// NM_012673 // GO:0005515 // protein binding // not recorded /// NM_012673…	regulatory/cell adhesion
10934056	moesin	Msn	-1.10078	0.710857	1.70791	0.00220291	2.68776	1.40932e-07	NM_030863 // GO:0007159 // leukocyte cell-cell adhesion // inferred from electronic annotation /// NM_030863 // GO:0007159 // leukocyte cell-cell adhesion // not recorded /// NM_030863 // GO:0022614 // membrane to membrane docking // inferred from electronic annotation /// NM_030863 // GO:0022614 // membrane to membrane docking // not recorded /// NM_030863 // GO:0050900 // leukocyte migration //…	NM_030863 // GO:0001931 // uropod // inferred from electronic annotation /// NM_030863 // GO:0001931 // uropod // not recorded /// NM_030863 // GO:0005634 // nucleus // inferred from electronic annotation /// NM_030863 // GO:0005634 // nucleus // not recorded /// NM_030863 // GO:0005730 // nucleolus // inferred from electronic annotation /// NM_030863 // GO:0005730 // nucleolus // not recorded //…	NM_030863 // GO:0003779 // actin binding // inferred from physical interaction /// NM_030863 // GO:0005102 // receptor binding // inferred from electronic annotation /// NM_030863 // GO:0005102 // receptor binding // not recorded /// NM_030863 // GO:0005488 // binding // inferred from electronic annotation /// NM_030863 // GO:0005515 // protein binding // not recorded /// NM_030863 // GO:0030674 …	regulatory/cell adhesion
10934784	protocadherin 11 X-linked	Pcdh11x	-1.20584	0.298292	-2.02122	4.67623e-05	-1.89724	2.722e-05	ENSRNOT00000045001 // GO:0007155 // cell adhesion // inferred from electronic annotation /// ENSRNOT00000045001 // GO:0007156 // homophilic cell adhesion // inferred from electronic annotation /// ENSRNOT00000066872 // GO:0007155 // cell adhesion // inferred from electronic annotation /// ENSRNOT00000066872 // GO:0007156 // homophilic cell adhesion // inferred from electronic annotation	ENSRNOT00000045001 // GO:0005886 // plasma membrane // inferred from electronic annotation /// ENSRNOT00000066872 // GO:0005886 // plasma membrane // inferred from electronic annotation	ENSRNOT00000045001 // GO:0005509 // calcium ion binding // inferred from electronic annotation /// ENSRNOT00000045001 // GO:0005515 // protein binding // not recorded /// ENSRNOT00000066872 // GO:0005509 // calcium ion binding // inferred from electronic annotation /// ENSRNOT00000066872 // GO:0005515 // protein binding // not recorded	regulatory/cell adhesion
10752576	plakophilin 2	Pkp2	-1.05793	0.809343	-1.51012	0.00357124	-2.25593	1.14666e-07	NM_001100499 // GO:0007507 // heart development // inferred from electronic annotation /// NM_001100499 // GO:0007507 // heart development // not recorded /// NM_001100499 // GO:0016337 // cell-cell adhesion // inferred from electronic annotation /// NM_001100499 // GO:0016337 // cell-cell adhesion // not recorded /// ENSRNOT00000002498 // GO:0007507 // heart development // inferred from electron…	NM_001100499 // GO:0005634 // nucleus // not recorded /// NM_001100499 // GO:0005856 // cytoskeleton // inferred from electronic annotation /// NM_001100499 // GO:0005856 // cytoskeleton // not recorded /// NM_001100499 // GO:0005886 // plasma membrane // not recorded /// NM_001100499 // GO:0005912 // adherens junction // inferred from electronic annotation /// NM_001100499 // GO:0005912 // adher…	NM_001100499 // GO:0005488 // binding // inferred from electronic annotation /// ENSRNOT00000002498 // GO:0005488 // binding // inferred from electronic annotation	regulatory/cell adhesion
10918415	talin 2	Tln2	-1.53963	0.179214	-3.25349	0.00018173	-3.19281	4.46851e-05	ENSRNOT00000031988 // GO:0007016 // cytoskeletal anchoring at plasma membrane // inferred from electronic annotation /// ENSRNOT00000024885 // GO:0007016 // cytoskeletal anchoring at plasma membrane // inferred from electronic annotation /// ENSRNOT00000012026 // GO:0007016 // cytoskeletal anchoring at plasma membrane // inferred from electronic annotation /// ENSRNOT00000064613 // GO:0007016 // …	ENSRNOT00000031988 // GO:0001726 // ruffle // inferred from electronic annotation /// ENSRNOT00000031988 // GO:0005856 // cytoskeleton // inferred from electronic annotation /// ENSRNOT00000031988 // GO:0005925 // focal adhesion // inferred from electronic annotation /// ENSRNOT00000031988 // GO:0045202 // synapse // not recorded /// ENSRNOT00000024885 // GO:0001726 // ruffle // inferred from ele…	ENSRNOT00000031988 // GO:0003779 // actin binding // inferred from electronic annotation /// ENSRNOT00000031988 // GO:0005158 // insulin receptor binding // inferred from electronic annotation /// ENSRNOT00000031988 // GO:0005200 // structural constituent of cytoskeleton // inferred from electronic annotation /// ENSRNOT00000031988 // GO:0005515 // protein binding // inferred from electronic anno…	regulatory/cell adhesion/cytoskeletal anchoring at plasma membrane
10912112	5,10-methenyltetrahydrofolate synthetase (5-formyltetrahydrofolate cyclo-ligase) /// B-cell leukemia/lymphoma 2 related protein A1d	Mthfs /// Bcl2a1d	1.02224	0.972745	-1.01177	0.977411	2.05031	0.00641286	NM_133416 // GO:0001782 // B cell homeostasis // not recorded /// NM_133416 // GO:0006915 // apoptosis // inferred by curator /// NM_133416 // GO:0006916 // anti-apoptosis // non-traceable author statement /// NM_133416 // GO:0042981 // regulation of apoptosis // inferred from electronic annotation /// NM_133416 // GO:0043066 // negative regulation of apoptosis // not recorded /// AF378332 // GO:…	NM_133416 // GO:0005575 // cellular_component // no biological data available /// AF378332 // GO:0005575 // cellular_component // no biological data available /// ENSRNOT00000039850 // GO:0005575 // cellular_component // no biological data available /// ENSRNOT00000039850 // GO:0005739 // mitochondrion // not recorded /// ENSRNOT00000039850 // GO:0005794 // Golgi apparatus // not recorded /// ENS…	NM_133416 // GO:0005515 // protein binding // not recorded /// NM_133416 // GO:0046982 // protein heterodimerization activity // inferred from physical interaction /// NM_133416 // GO:0051400 // BH domain binding // inferred from physical interaction /// AF378332 // GO:0005515 // protein binding // not recorded /// AF378332 // GO:0046982 // protein heterodimerization activity // inferred from phy…	regulatory/ anti-apoptosis
10723032	calcium and integrin binding 1 (calmyrin)	Cib1	1.41092	0.116382	3.07033	3.72566e-06	3.65504	3.28908e-08	NM_031145 // GO:0006915 // apoptosis // not recorded /// NM_031145 // GO:0006915 // apoptosis // inferred from sequence or structural similarity /// NM_031145 // GO:0006974 // response to DNA damage stimulus // not recorded /// NM_031145 // GO:0006974 // response to DNA damage stimulus // inferred from sequence or structural similarity /// ENSRNOT00000042558 // GO:0006915 // apoptosis // not reco…	NM_031145 // GO:0005634 // nucleus // inferred from electronic annotation /// NM_031145 // GO:0005654 // nucleoplasm // not recorded /// NM_031145 // GO:0005654 // nucleoplasm // inferred from sequence or structural similarity /// NM_031145 // GO:0005737 // cytoplasm // not recorded /// NM_031145 // GO:0005737 // cytoplasm // inferred from sequence or structural similarity /// NM_031145 // GO:000…	NM_031145 // GO:0005509 // calcium ion binding // inferred from electronic annotation /// NM_031145 // GO:0005509 // calcium ion binding // not recorded /// NM_031145 // GO:0005509 // calcium ion binding // inferred from sequence or structural similarity /// NM_031145 // GO:0005515 // protein binding // inferred from direct assay /// NM_031145 // GO:0005515 // protein binding // not recorded /// …	regulatory/ apoptosis
10745731	apoptosis antagonizing transcription factor	Aatf	1.51435	0.130113	2.73613	0.000230116	2.68573	6.17911e-05	NM_053720 // GO:0006915 // apoptosis // inferred from electronic annotation /// NM_053720 // GO:0006915 // apoptosis // not recorded /// NM_053720 // GO:0006916 // anti-apoptosis // not recorded /// NM_053720 // GO:0006974 // response to DNA damage stimulus // not recorded /// NM_053720 // GO:0007155 // cell adhesion // inferred from electronic annotation /// NM_053720 // GO:0007155 // cell adhes…	NM_053720 // GO:0005634 // nucleus // inferred from direct assay /// NM_053720 // GO:0005634 // nucleus // inferred from electronic annotation /// NM_053720 // GO:0005634 // nucleus // not recorded /// NM_053720 // GO:0005730 // nucleolus // inferred from electronic annotation /// NM_053720 // GO:0005730 // nucleolus // not recorded /// NM_053720 // GO:0005737 // cytoplasm // inferred from direct…	NM_053720 // GO:0003700 // transcription factor activity // inferred from direct assay /// NM_053720 // GO:0003700 // transcription factor activity // not recorded /// NM_053720 // GO:0005515 // protein binding // not recorded /// NM_053720 // GO:0019904 // protein domain specific binding // inferred from mutant phenotype /// NM_053720 // GO:0043522 // leucine zipper domain binding // not recorde…	regulatory/ apoptosis
10802416	cell death-inducing DFFA-like effector a	Cidea	1.67726	0.359612	5.37163	0.00070284	3.68447	0.00232906	NM_001170467 // GO:0001659 // temperature homeostasis // not recorded /// NM_001170467 // GO:0006309 // DNA fragmentation involved in apoptosis // not recorded /// NM_001170467 // GO:0006629 // lipid metabolic process // not recorded /// NM_001170467 // GO:0006915 // apoptosis // inferred from electronic annotation /// NM_001170467 // GO:0006915 // apoptosis // not recorded /// NM_001170467 // GO…	NM_001170467 // GO:0005622 // intracellular // inferred from electronic annotation /// NM_001170467 // GO:0005634 // nucleus // not recorded /// NM_001170467 // GO:0005737 // cytoplasm // not recorded /// NM_001170467 // GO:0005739 // mitochondrion // not recorded /// NM_001170467 // GO:0005740 // mitochondrial envelope // not recorded /// NM_001170467 // GO:0005811 // lipid particle // not recor…	NM_001170467 // GO:0003674 // molecular_function // no biological data available /// NM_001170467 // GO:0005515 // protein binding // inferred from electronic annotation /// NM_001170467 // GO:0005515 // protein binding // not recorded /// NM_001170467 // GO:0042803 // protein homodimerization activity // not recorded /// ENSRNOT00000024968 // GO:0003674 // molecular_function // no biological dat…	regulatory/ apoptosis
10867609	tumor protein p53 inducible nuclear protein 1	Tp53inp1	2.56573	2.65627e-05	4.52466	7.70097e-08	3.92364	1.19393e-08	NM_181084 // GO:0006915 // apoptosis // inferred from electronic annotation /// NM_181084 // GO:0006915 // apoptosis // not recorded /// NM_181084 // GO:0006917 // induction of apoptosis // inferred from electronic annotation /// NM_181084 // GO:0006917 // induction of apoptosis // not recorded /// NM_181084 // GO:0006950 // response to stress // inferred from electronic annotation /// NM_181084 …	NM_181084 // GO:0005634 // nucleus // inferred from electronic annotation /// NM_181084 // GO:0005634 // nucleus // not recorded /// NM_181084 // GO:0005730 // nucleolus // not recorded /// ENSRNOT00000010591 // GO:0005634 // nucleus // inferred from electronic annotation /// ENSRNOT00000010591 // GO:0005634 // nucleus // not recorded /// ENSRNOT00000010591 // GO:0005730 // nucleolus // not recor…	---	regulatory/ apoptosis
10907524	keratin 8	Krt8	1.03192	0.970081	1.91135	0.097951	3.64735	0.000300363	NM_199370 // GO:0006915 // apoptosis // not recorded /// NM_199370 // GO:0033209 // tumor necrosis factor-mediated signaling pathway // not recorded /// NM_199370 // GO:0045214 // sarcomere organization // inferred from direct assay /// NM_199370 // GO:0051599 // response to hydrostatic pressure // inferred from direct assay /// NM_199370 // GO:0051707 // response to other organism // not recorde…	NM_199370 // GO:0005634 // nucleus // inferred from electronic annotation /// NM_199370 // GO:0005654 // nucleoplasm // inferred from electronic annotation /// NM_199370 // GO:0005737 // cytoplasm // inferred from electronic annotation /// NM_199370 // GO:0005882 // intermediate filament // not recorded /// NM_199370 // GO:0016010 // dystrophin-associated glycoprotein complex // inferred from dir…	NM_199370 // GO:0005198 // structural molecule activity // inferred from electronic annotation /// NM_199370 // GO:0005515 // protein binding // inferred from direct assay /// NM_199370 // GO:0005515 // protein binding // inferred from physical interaction /// NM_199370 // GO:0005515 // protein binding // not recorded /// ENSRNOT00000038480 // GO:0005198 // structural molecule activity // inferre…	regulatory/ apoptosis // tumor necrosis factor-mediated signaling pathway sarcomere organization
10702485	programmed cell death 6	Pdcd6	1.25981	0.210201	2.71275	9.69497e-07	2.33358	1.17243e-06	NM_001107452 // GO:0006915 // apoptosis // not recorded /// NM_001107452 // GO:0006919 // activation of caspase activity // inferred from electronic annotation /// NM_001107452 // GO:0006919 // activation of caspase activity // not recorded /// NM_001107452 // GO:0051592 // response to calcium ion // inferred from electronic annotation /// ENSRNOT00000019735 // GO:0006915 // apoptosis // not reco…	NM_001107452 // GO:0005625 // soluble fraction // inferred from electronic annotation /// NM_001107452 // GO:0005625 // soluble fraction // not recorded /// NM_001107452 // GO:0005634 // nucleus // not recorded /// NM_001107452 // GO:0005737 // cytoplasm // inferred from electronic annotation /// NM_001107452 // GO:0005783 // endoplasmic reticulum // not recorded /// NM_001107452 // GO:0005792 //…	NM_001107452 // GO:0005509 // calcium ion binding // inferred from electronic annotation /// NM_001107452 // GO:0005515 // protein binding // not recorded /// NM_001107452 // GO:0046983 // protein dimerization activity // not recorded /// NM_001107452 // GO:0048306 // calcium-dependent protein binding // inferred from electronic annotation /// NM_001107452 // GO:0048306 // calcium-dependent prote…	regulatory/ apoptosis// activation of caspase activity
10811196	craniofacial development protein 1	Cfdp1	1.1847	0.446102	2.2751	3.78791e-05	1.86129	0.00022778	NM_199378 // GO:0006916 // anti-apoptosis // inferred from electronic annotation /// NM_199378 // GO:0006916 // anti-apoptosis // not recorded /// NM_199378 // GO:0007155 // cell adhesion // inferred from electronic annotation /// NM_199378 // GO:0007155 // cell adhesion // not recorded /// NM_199378 // GO:0007275 // multicellular organismal development // inferred from electronic annotation /// …	---	---	regulatory/anti-apoptosis
10870567	24-dehydrocholesterol reductase	Dhcr24	-1.66613	0.043596	-2.26392	0.00122735	-2.27246	0.000316931	NM_001080148 // GO:0006695 // cholesterol biosynthetic process // not recorded /// NM_001080148 // GO:0006695 // cholesterol biosynthetic process // inferred from sequence or structural similarity /// NM_001080148 // GO:0006916 // anti-apoptosis // not recorded /// NM_001080148 // GO:0006916 // anti-apoptosis // inferred from sequence or structural similarity /// NM_001080148 // GO:0006979 // res…	NM_001080148 // GO:0000139 // Golgi membrane // inferred from electronic annotation /// NM_001080148 // GO:0005575 // cellular_component // no biological data available /// NM_001080148 // GO:0005624 // membrane fraction // inferred from direct assay /// NM_001080148 // GO:0005634 // nucleus // inferred from direct assay /// NM_001080148 // GO:0005634 // nucleus // not recorded /// NM_001080148 /…	NM_001080148 // GO:0016491 // oxidoreductase activity // non-traceable author statement /// NM_001080148 // GO:0016628 // oxidoreductase activity, acting on the CH-CH group of donors, NAD or NADP as acceptor // not recorded /// NM_001080148 // GO:0019899 // enzyme binding // not recorded /// NM_001080148 // GO:0019899 // enzyme binding // inferred from sequence or structural similarity /// NM_001…	regulatory/anti-apoptosis/negative regulation of caspase activity
10714222	similar to kIAA0367	RGD1311350	-1.57621	0.0115473	-2.10995	0.000112795	-1.80757	0.000360707	ENSRNOT00000020254 // GO:0006915 // apoptosis // inferred from electronic annotation /// ENSRNOT00000054794 // GO:0006915 // apoptosis // inferred from electronic annotation /// ENSRNOT00000020709 // GO:0006915 // apoptosis // inferred from electronic annotation	ENSRNOT00000020254 // GO:0005737 // cytoplasm // inferred from electronic annotation /// ENSRNOT00000054794 // GO:0005737 // cytoplasm // inferred from electronic annotation /// ENSRNOT00000020709 // GO:0005737 // cytoplasm // inferred from electronic annotation	---	regulatory/apoptosis
10781191	tripartite motif-containing 35	Trim35	-2.13832	0.00109399	-2.30109	0.000535381	-2.06236	0.000616113	NM_001025142 // GO:0006915 // apoptosis // inferred from electronic annotation /// NM_001025142 // GO:0006917 // induction of apoptosis // inferred from electronic annotation /// NM_001025142 // GO:0006917 // induction of apoptosis // not recorded /// NM_001025142 // GO:0008150 // biological_process // no biological data available /// NM_001025142 // GO:0008285 // negative regulation of cell prol…	NM_001025142 // GO:0005575 // cellular_component // no biological data available /// NM_001025142 // GO:0005622 // intracellular // inferred from electronic annotation /// NM_001025142 // GO:0005634 // nucleus // inferred from electronic annotation /// NM_001025142 // GO:0005634 // nucleus // not recorded /// NM_001025142 // GO:0005737 // cytoplasm // inferred from electronic annotation /// NM_00…	NM_001025142 // GO:0003674 // molecular_function // no biological data available /// NM_001025142 // GO:0005515 // protein binding // inferred from electronic annotation /// NM_001025142 // GO:0008270 // zinc ion binding // inferred from electronic annotation /// NM_001025142 // GO:0046872 // metal ion binding // inferred from electronic annotation /// ENSRNOT00000012528 // GO:0003674 // molecula…	regulatory/apoptosis
10835150	endonuclease G /// similar to LOC495800 protein	Endog /// LOC499770	-1.48846	0.0658902	-2.68078	2.38414e-05	-2.41681	1.68123e-05	NM_001034938 // GO:0001701 // in utero embryonic development // inferred from electronic annotation /// NM_001034938 // GO:0001701 // in utero embryonic development // not recorded /// NM_001034938 // GO:0006309 // DNA fragmentation involved in apoptosis // inferred from electronic annotation /// NM_001034938 // GO:0006309 // DNA fragmentation involved in apoptosis // not recorded /// NM_00103493…	NM_001034938 // GO:0005739 // mitochondrion // inferred from electronic annotation /// NM_001034938 // GO:0005739 // mitochondrion // not recorded /// ENSRNOT00000021531 // GO:0005739 // mitochondrion // inferred from electronic annotation /// ENSRNOT00000021531 // GO:0005739 // mitochondrion // not recorded /// AB221075 // GO:0005739 // mitochondrion // inferred from electronic annotation /// AB…	NM_001034938 // GO:0003676 // nucleic acid binding // inferred from electronic annotation /// NM_001034938 // GO:0004519 // endonuclease activity // inferred from electronic annotation /// NM_001034938 // GO:0016787 // hydrolase activity // inferred from electronic annotation /// NM_001034938 // GO:0046872 // metal ion binding // inferred from electronic annotation /// ENSRNOT00000021531 // GO:00…	regulatory/apoptosis
10865222	BH3 interacting domain death agonist	Bid	1.39045	0.207774	2.11903	0.0019621	1.55328	0.0320156	NM_022684 // GO:0001836 // release of cytochrome c from mitochondria // inferred from direct assay /// NM_022684 // GO:0001836 // release of cytochrome c from mitochondria // not recorded /// NM_022684 // GO:0006626 // protein targeting to mitochondrion // inferred from electronic annotation /// NM_022684 // GO:0006626 // protein targeting to mitochondrion // not recorded /// NM_022684 // GO:0006…	NM_022684 // GO:0005737 // cytoplasm // inferred from electronic annotation /// NM_022684 // GO:0005737 // cytoplasm // not recorded /// NM_022684 // GO:0005739 // mitochondrion // inferred from direct assay /// NM_022684 // GO:0005739 // mitochondrion // not recorded /// NM_022684 // GO:0005741 // mitochondrial outer membrane // not recorded /// NM_022684 // GO:0005829 // cytosol // inferred fro…	NM_022684 // GO:0005515 // protein binding // inferred from physical interaction /// NM_022684 // GO:0005515 // protein binding // not recorded /// ENSRNOT00000016776 // GO:0005515 // protein binding // inferred from physical interaction /// ENSRNOT00000016776 // GO:0005515 // protein binding // not recorded /// AF259503 // GO:0005515 // protein binding // inferred from physical interaction /// A…	regulatory/apoptosis
10874070	DNA fragmentation factor, alpha subunit	Dffa	-1.75238	0.0425139	-3.06722	0.00011083	-3.19353	1.24153e-05	NM_053679 // GO:0006309 // DNA fragmentation involved in apoptosis // not recorded /// NM_053679 // GO:0006915 // apoptosis // inferred from electronic annotation /// NM_053679 // GO:0006917 // induction of apoptosis // not recorded /// NM_053679 // GO:0043065 // positive regulation of apoptosis // not recorded /// NM_053679 // GO:0043066 // negative regulation of apoptosis // not recorded /// EN…	NM_053679 // GO:0005622 // intracellular // inferred from electronic annotation /// NM_053679 // GO:0005634 // nucleus // inferred from direct assay /// NM_053679 // GO:0005634 // nucleus // not recorded /// NM_053679 // GO:0005654 // nucleoplasm // not recorded /// NM_053679 // GO:0005829 // cytosol // not recorded /// ENSRNOT00000059522 // GO:0005622 // intracellular // inferred from electronic…	NM_053679 // GO:0005515 // protein binding // inferred from electronic annotation /// NM_053679 // GO:0005515 // protein binding // not recorded /// NM_053679 // GO:0042802 // identical protein binding // not recorded /// ENSRNOT00000059522 // GO:0005515 // protein binding // inferred from electronic annotation /// ENSRNOT00000059522 // GO:0005515 // protein binding // not recorded /// ENSRNOT000…	regulatory/apoptosis
10887506	SIVA1, apoptosis-inducing factor	Siva1	-1.07379	0.75342	2.18155	3.53093e-06	2.17856	3.93586e-07	NM_001100982 // GO:0006917 // induction of apoptosis // inferred from electronic annotation /// NM_001100982 // GO:0006917 // induction of apoptosis // not recorded /// ENSRNOT00000065213 // GO:0006917 // induction of apoptosis // inferred from electronic annotation /// ENSRNOT00000065213 // GO:0006917 // induction of apoptosis // not recorded /// BC088866 // GO:0006917 // induction of apoptosis …	NM_001100982 // GO:0005634 // nucleus // inferred from electronic annotation /// NM_001100982 // GO:0005737 // cytoplasm // inferred from electronic annotation /// ENSRNOT00000065213 // GO:0005634 // nucleus // inferred from electronic annotation /// ENSRNOT00000065213 // GO:0005737 // cytoplasm // inferred from electronic annotation /// BC088866 // GO:0005634 // nucleus // inferred from electron…	NM_001100982 // GO:0001618 // viral receptor activity // inferred from electronic annotation /// NM_001100982 // GO:0001618 // viral receptor activity // not recorded /// NM_001100982 // GO:0005164 // tumor necrosis factor receptor binding // inferred from electronic annotation /// NM_001100982 // GO:0005164 // tumor necrosis factor receptor binding // not recorded /// NM_001100982 // GO:0005175 …	regulatory/apoptosis
10927992	serine/threonine kinase 17b	Stk17b	1.03082	0.926987	1.51061	0.0138842	2.28218	1.78594e-06	NM_133392 // GO:0006468 // protein amino acid phosphorylation // inferred from direct assay /// NM_133392 // GO:0006468 // protein amino acid phosphorylation // not recorded /// NM_133392 // GO:0006468 // protein amino acid phosphorylation // inferred from sequence or structural similarity /// NM_133392 // GO:0006915 // apoptosis // inferred from electronic annotation /// NM_133392 // GO:0006917 …	NM_133392 // GO:0005634 // nucleus // inferred from direct assay /// NM_133392 // GO:0005634 // nucleus // not recorded /// NM_133392 // GO:0005634 // nucleus // inferred from sequence or structural similarity /// NM_133392 // GO:0015629 // actin cytoskeleton // inferred from mutant phenotype /// ENSRNOT00000016856 // GO:0005634 // nucleus // inferred from direct assay /// ENSRNOT00000016856 // G…	NM_133392 // GO:0000166 // nucleotide binding // inferred from electronic annotation /// NM_133392 // GO:0004674 // protein serine/threonine kinase activity // inferred from direct assay /// NM_133392 // GO:0004674 // protein serine/threonine kinase activity // not recorded /// NM_133392 // GO:0004674 // protein serine/threonine kinase activity // inferred from sequence or structural similarity /…	regulatory/apoptosis
10715475	biogenesis of lysosomal organelles complex-1, subunit 2	Bloc1s2	1.05618	0.928807	3.1831	0.000394783	2.44873	0.00144809	NM_001037349 // GO:0042981 // regulation of apoptosis // inferred from electronic annotation /// NM_001037349 // GO:0042981 // regulation of apoptosis // not recorded /// NM_001037349 // GO:0045944 // positive regulation of transcription from RNA polymerase II promoter // inferred from mutant phenotype /// ENSRNOT00000017006 // GO:0042981 // regulation of apoptosis // inferred from electronic ann…	NM_001037349 // GO:0000930 // gamma-tubulin complex // inferred from electronic annotation /// NM_001037349 // GO:0000930 // gamma-tubulin complex // not recorded /// NM_001037349 // GO:0005634 // nucleus // inferred from direct assay /// NM_001037349 // GO:0005737 // cytoplasm // inferred from direct assay /// NM_001037349 // GO:0005813 // centrosome // inferred from direct assay /// NM_00103734…	NM_001037349 // GO:0005515 // protein binding // inferred from direct assay /// NM_001037349 // GO:0005515 // protein binding // not recorded /// NM_001037349 // GO:0042802 // identical protein binding // inferred from electronic annotation /// NM_001037349 // GO:0042802 // identical protein binding // not recorded /// NM_001037349 // GO:0043015 // gamma-tubulin binding // inferred from electroni…	regulatory/apoptosis
10937962	SH3-domain kinase binding protein 1	Sh3kbp1	-1.46876	0.0376758	-2.53349	7.67477e-06	-1.60146	0.00342465	NM_053360 // GO:0042981 // regulation of apoptosis // traceable author statement /// ENSRNOT00000006438 // GO:0042981 // regulation of apoptosis // traceable author statement /// BC070877 // GO:0042981 // regulation of apoptosis // traceable author statement /// AF255888 // GO:0042981 // regulation of apoptosis // traceable author statement /// AF131867 // GO:0042981 // regulation of apoptosis //…	NM_053360 // GO:0005634 // nucleus // not recorded /// NM_053360 // GO:0005730 // nucleolus // not recorded /// NM_053360 // GO:0005737 // cytoplasm // not recorded /// NM_053360 // GO:0005829 // cytosol // not recorded /// NM_053360 // GO:0005886 // plasma membrane // not recorded /// ENSRNOT00000006438 // GO:0005634 // nucleus // not recorded /// ENSRNOT00000006438 // GO:0005730 // nucleolus //…	NM_053360 // GO:0005515 // protein binding // not recorded /// NM_053360 // GO:0005515 // protein binding // traceable author statement /// ENSRNOT00000006438 // GO:0005515 // protein binding // not recorded /// ENSRNOT00000006438 // GO:0005515 // protein binding // traceable author statement /// BC070877 // GO:0005515 // protein binding // not recorded /// BC070877 // GO:0005515 // protein bindi…	regulatory/apoptosis
10775862	prostate androgen-regulated mucin-like protein 1	Parm1	-1.25373	0.752088	1.18537	0.76546	2.41736	0.0248969	NM_173114 // GO:0006915 // apoptosis // non-traceable author statement /// NM_173114 // GO:0051973 // positive regulation of telomerase activity // inferred from mutant phenotype /// ENSRNOT00000003472 // GO:0006915 // apoptosis // non-traceable author statement /// ENSRNOT00000003472 // GO:0051973 // positive regulation of telomerase activity // inferred from mutant phenotype /// BC060539 // GO:…	NM_173114 // GO:0000139 // Golgi membrane // inferred from electronic annotation /// NM_173114 // GO:0005769 // early endosome // not recorded /// NM_173114 // GO:0005769 // early endosome // inferred from sequence or structural similarity /// NM_173114 // GO:0005770 // late endosome // not recorded /// NM_173114 // GO:0005770 // late endosome // inferred from sequence or structural similarity //…	---	regulatory/apoptosis // positive regulation of telomerase activity
10753784	intraflagellar transport 57 homolog (Chlamydomonas)	Ift57	1.25397	0.346305	2.19122	0.000286829	1.96843	0.000349396	NM_001107093 // GO:0006915 // apoptosis // not recorded /// NM_001107093 // GO:0006919 // activation of caspase activity // not recorded /// NM_001107093 // GO:0042981 // regulation of apoptosis // not recorded /// ENSRNOT00000002684 // GO:0006915 // apoptosis // not recorded /// ENSRNOT00000002684 // GO:0006919 // activation of caspase activity // not recorded /// ENSRNOT00000002684 // GO:004298…	NM_001107093 // GO:0005794 // Golgi apparatus // not recorded /// NM_001107093 // GO:0005932 // microtubule basal body // not recorded /// ENSRNOT00000002684 // GO:0005794 // Golgi apparatus // not recorded /// ENSRNOT00000002684 // GO:0005932 // microtubule basal body // not recorded	NM_001107093 // GO:0005515 // protein binding // not recorded /// ENSRNOT00000002684 // GO:0005515 // protein binding // not recorded	regulatory/apoptosis/ activation of caspase activity
10907825	caspase 4, apoptosis-related cysteine peptidase	Casp4	1.10403	0.883693	1.16092	0.743067	2.54089	0.00416402	NM_053736 // GO:0006508 // proteolysis // inferred from electronic annotation /// NM_053736 // GO:0006915 // apoptosis // traceable author statement /// NM_053736 // GO:0006919 // activation of caspase activity // traceable author statement /// NM_053736 // GO:0006954 // inflammatory response // traceable author statement /// NM_053736 // GO:0042981 // regulation of apoptosis // inferred from ele…	NM_053736 // GO:0005622 // intracellular // inferred from electronic annotation /// ENSRNOT00000061973 // GO:0005622 // intracellular // inferred from electronic annotation /// BC104720 // GO:0005622 // intracellular // inferred from electronic annotation /// ENSRNOT00000010107 // GO:0005622 // intracellular // inferred from electronic annotation	NM_053736 // GO:0004197 // cysteine-type endopeptidase activity // inferred from electronic annotation /// NM_053736 // GO:0005515 // protein binding // inferred from electronic annotation /// NM_053736 // GO:0005515 // protein binding // not recorded /// NM_053736 // GO:0008233 // peptidase activity // inferred from electronic annotation /// ENSRNOT00000061973 // GO:0004197 // cysteine-type endo…	regulatory/apoptosis/activation of caspase activity
10807174	nucleolar protein 3 (apoptosis repressor with CARD domain)	Nol3	1.30771	0.369948	2.31693	0.00122003	1.57393	0.0374308	NM_053516 // GO:0001666 // response to hypoxia // inferred from expression pattern /// NM_053516 // GO:0006397 // mRNA processing // inferred from electronic annotation /// NM_053516 // GO:0008380 // RNA splicing // inferred from electronic annotation /// NM_053516 // GO:0042981 // regulation of apoptosis // traceable author statement /// ENSRNOT00000020908 // GO:0001666 // response to hypoxia //…	NM_053516 // GO:0005622 // intracellular // inferred from electronic annotation /// NM_053516 // GO:0005634 // nucleus // inferred from electronic annotation /// NM_053516 // GO:0005730 // nucleolus // inferred from electronic annotation /// NM_053516 // GO:0005739 // mitochondrion // inferred from electronic annotation /// NM_053516 // GO:0005739 // mitochondrion // not recorded /// NM_053516 //…	NM_053516 // GO:0005515 // protein binding // inferred from electronic annotation /// NM_053516 // GO:0005515 // protein binding // not recorded /// NM_053516 // GO:0042802 // identical protein binding // not recorded /// ENSRNOT00000020908 // GO:0005515 // protein binding // inferred from electronic annotation /// ENSRNOT00000020908 // GO:0005515 // protein binding // not recorded /// ENSRNOT000…	regulatory/apoptosis/repressor
10742254	cytoplasmic FMR1 interacting protein 2	Cyfip2	-1.0054	0.988735	1.05209	0.836121	2.14349	3.24034e-05	---	---	---	regulatory/apoptosis/TP53/p53-dependent
10725556	non-SMC element 1 homolog (S. cerevisiae)	Nsmce1	1.44533	0.229551	2.28951	0.00304721	1.71672	0.0236395	NM_001039611 // GO:0006281 // DNA repair // inferred from electronic annotation /// NM_001039611 // GO:0006310 // DNA recombination // inferred from electronic annotation /// BC099757 // GO:0006281 // DNA repair // inferred from electronic annotation /// BC099757 // GO:0006310 // DNA recombination // inferred from electronic annotation /// ENSRNOT00000055034 // GO:0006281 // DNA repair // inferre…	NM_001039611 // GO:0005634 // nucleus // inferred from electronic annotation /// BC099757 // GO:0005634 // nucleus // inferred from electronic annotation /// ENSRNOT00000055034 // GO:0005634 // nucleus // inferred from electronic annotation /// ENSRNOT00000020684 // GO:0005634 // nucleus // inferred from electronic annotation	NM_001039611 // GO:0005515 // protein binding // inferred from electronic annotation /// NM_001039611 // GO:0008270 // zinc ion binding // inferred from electronic annotation /// NM_001039611 // GO:0046872 // metal ion binding // inferred from electronic annotation /// BC099757 // GO:0005515 // protein binding // inferred from electronic annotation /// BC099757 // GO:0008270 // zinc ion binding /…	regulatory/ DNA repair
10762848	uracil-DNA glycosylase	Ung	1.51416	0.00519328	2.66696	2.31519e-07	2.61627	1.97642e-08	NM_001013124 // GO:0006281 // DNA repair // traceable author statement /// NM_001013124 // GO:0006284 // base-excision repair // inferred from direct assay /// NM_001013124 // GO:0006284 // base-excision repair // inferred from electronic annotation /// NM_001013124 // GO:0006284 // base-excision repair // traceable author statement /// NM_001013124 // GO:0008152 // metabolic process // inferred …	NM_001013124 // GO:0005634 // nucleus // not recorded /// NM_001013124 // GO:0005737 // cytoplasm // inferred from electronic annotation /// NM_001013124 // GO:0005739 // mitochondrion // inferred from direct assay /// ENSRNOT00000056865 // GO:0005634 // nucleus // not recorded /// ENSRNOT00000056865 // GO:0005737 // cytoplasm // inferred from electronic annotation /// ENSRNOT00000056865 // GO:00…	NM_001013124 // GO:0004844 // uracil DNA N-glycosylase activity // inferred from direct assay /// NM_001013124 // GO:0004844 // uracil DNA N-glycosylase activity // inferred from electronic annotation /// NM_001013124 // GO:0005515 // protein binding // not recorded /// NM_001013124 // GO:0016799 // hydrolase activity, hydrolyzing N-glycosyl compounds // inferred from electronic annotation /// EN…	regulatory/ DNA repair
10831041	mediator of DNA damage checkpoint 1	Mdc1	1.07287	0.851431	2.40976	0.000141888	2.55379	1.11766e-05	NM_001166275 // GO:0006281 // DNA repair // inferred from electronic annotation /// NM_001166275 // GO:0007049 // cell cycle // inferred from electronic annotation /// ENSRNOT00000046798 // GO:0006281 // DNA repair // inferred from electronic annotation /// ENSRNOT00000046798 // GO:0007049 // cell cycle // inferred from electronic annotation /// BC085955 // GO:0006281 // DNA repair // inferred fr…	NM_001166275 // GO:0005622 // intracellular // inferred from electronic annotation /// NM_001166275 // GO:0005634 // nucleus // inferred from electronic annotation /// NM_001166275 // GO:0005856 // cytoskeleton // inferred from electronic annotation /// NM_001166275 // GO:0005925 // focal adhesion // inferred from electronic annotation /// ENSRNOT00000046798 // GO:0005622 // intracellular // infe…	NM_001166275 // GO:0005515 // protein binding // inferred from electronic annotation /// ENSRNOT00000046798 // GO:0005515 // protein binding // inferred from electronic annotation /// BC085955 // GO:0005515 // protein binding // inferred from electronic annotation	regulatory/ DNA repair
10866672	pyridine nucleotide-disulphide oxidoreductase domain 1 /// RecQ protein-like (DNA helicase Q1-like)	Pyroxd1 /// Recql	1.04479	0.875752	2.50047	1.0319e-06	2.52338	6.99349e-08	NM_001012098 // GO:0000733 // DNA strand renaturation // not recorded /// NM_001012098 // GO:0006260 // DNA replication // inferred from electronic annotation /// NM_001012098 // GO:0006281 // DNA repair // inferred from electronic annotation /// NM_001012098 // GO:0006310 // DNA recombination // inferred from electronic annotation /// NM_001012098 // GO:0008150 // biological_process // no biolog…	NM_001012098 // GO:0005575 // cellular_component // no biological data available /// NM_001012098 // GO:0005634 // nucleus // inferred from electronic annotation /// ENSRNOT00000065576 // GO:0005575 // cellular_component // no biological data available /// ENSRNOT00000065576 // GO:0005634 // nucleus // inferred from electronic annotation /// BC079026 // GO:0005575 // cellular_component // no biol…	NM_001012098 // GO:0000166 // nucleotide binding // inferred from electronic annotation /// NM_001012098 // GO:0000739 // DNA strand annealing activity // not recorded /// NM_001012098 // GO:0003674 // molecular_function // no biological data available /// NM_001012098 // GO:0003676 // nucleic acid binding // inferred from electronic annotation /// NM_001012098 // GO:0003677 // DNA binding // inf…	regulatory/ DNA repair
10795262	histone cluster 1, H4b	Hist1h4b	1.23672	0.445836	2.80843	3.6885e-05	3.15329	1.11081e-06	---	---	NM_022686 // GO:0003677 // DNA binding // traceable author statement /// BC100619 // GO:0003677 // DNA binding // traceable author statement	regulatory/transcription;DNA repair,DNA replication
10864787	methyl-CpG binding domain protein 4	Mbd4	1.19446	0.598825	2.44474	0.000514872	2.21749	0.000455112	ENSRNOT00000014537 // GO:0006281 // DNA repair // inferred from electronic annotation /// ENSRNOT00000014537 // GO:0006284 // base-excision repair // inferred from electronic annotation /// ENSRNOT00000014537 // GO:0006974 // response to DNA damage stimulus // not recorded /// ENSRNOT00000014537 // GO:0008150 // biological_process // no biological data available /// ENSRNOT00000014537 // GO:00086…	ENSRNOT00000014537 // GO:0000785 // chromatin // not recorded /// ENSRNOT00000014537 // GO:0005575 // cellular_component // no biological data available /// ENSRNOT00000014537 // GO:0005634 // nucleus // inferred from electronic annotation /// ENSRNOT00000014537 // GO:0005634 // nucleus // not recorded /// ENSRNOT00000014537 // GO:0005730 // nucleolus // not recorded /// ENSRNOT00000014537 // GO:…	ENSRNOT00000014537 // GO:0003674 // molecular_function // no biological data available /// ENSRNOT00000014537 // GO:0003677 // DNA binding // inferred from electronic annotation /// ENSRNOT00000014537 // GO:0003677 // DNA binding // not recorded /// ENSRNOT00000014537 // GO:0003824 // catalytic activity // inferred from electronic annotation /// ENSRNOT00000014537 // GO:0005515 // protein binding…	regulatory/ DNA repair
10822377	family with sequence similarity 164, member A	Fam164a	1.08499	0.792349	1.58353	0.0141441	2.04023	6.76312e-05	---	---	---	regulatory/DNA repair
10857752	8-oxoguanine DNA glycosylase	Ogg1	1.0951	0.618289	2.14063	1.31697e-06	2.3362	1.73528e-08	NM_030870 // GO:0002526 // acute inflammatory response // inferred from expression pattern /// NM_030870 // GO:0006281 // DNA repair // not recorded /// NM_030870 // GO:0006281 // DNA repair // traceable author statement /// NM_030870 // GO:0006284 // base-excision repair // inferred from direct assay /// NM_030870 // GO:0006289 // nucleotide-excision repair // inferred from electronic annotation…	NM_030870 // GO:0005634 // nucleus // inferred from direct assay /// NM_030870 // GO:0005654 // nucleoplasm // not recorded /// NM_030870 // GO:0005739 // mitochondrion // inferred from direct assay /// NM_030870 // GO:0005739 // mitochondrion // not recorded /// ENSRNOT00000011352 // GO:0005634 // nucleus // inferred from direct assay /// ENSRNOT00000011352 // GO:0005654 // nucleoplasm // not re…	NM_030870 // GO:0003684 // damaged DNA binding // inferred from direct assay /// NM_030870 // GO:0005515 // protein binding // not recorded /// NM_030870 // GO:0008017 // microtubule binding // inferred from electronic annotation /// NM_030870 // GO:0008017 // microtubule binding // not recorded /// NM_030870 // GO:0008534 // oxidized purine base lesion DNA N-glycosylase activity // inferred from…	regulatory/DNA repair
10908682	endonuclease/exonuclease/phosphatase family domain containing 1	Eepd1	-1.2604	0.657223	-5.60123	2.38414e-05	-4.75438	1.4368e-05	NM_001014088 // GO:0006281 // DNA repair // inferred from electronic annotation /// ENSRNOT00000009342 // GO:0006281 // DNA repair // inferred from electronic annotation /// BC099214 // GO:0006281 // DNA repair // inferred from electronic annotation	---	NM_001014088 // GO:0003677 // DNA binding // inferred from electronic annotation /// ENSRNOT00000009342 // GO:0003677 // DNA binding // inferred from electronic annotation /// BC099214 // GO:0003677 // DNA binding // inferred from electronic annotation	regulatory/DNA repair
10921052	kelch repeat and BTB (POZ) domain containing 5	Kbtbd5	1.04615	0.922514	2.82432	5.02416e-05	2.40494	7.88148e-05	---	---	NM_001108195 // GO:0005515 // protein binding // inferred from electronic annotation /// ENSRNOT00000026234 // GO:0005515 // protein binding // inferred from electronic annotation	regulatory/DNA repair
10797572	spindlin 1	Spin1	1.12603	0.689865	2.10029	0.000450068	1.8415	0.000891422	NM_001024796 // GO:0007049 // cell cycle // inferred from electronic annotation /// NM_001024796 // GO:0007275 // multicellular organismal development // inferred from electronic annotation /// NM_001024796 // GO:0007276 // gamete generation // inferred from electronic annotation /// ENSRNOT00000014787 // GO:0007049 // cell cycle // inferred from electronic annotation /// ENSRNOT00000014787 // GO…	NM_001024796 // GO:0005634 // nucleus // inferred from electronic annotation /// NM_001024796 // GO:0005634 // nucleus // not recorded /// NM_001024796 // GO:0005819 // spindle // inferred from electronic annotation /// NM_001024796 // GO:0005819 // spindle // not recorded /// ENSRNOT00000014787 // GO:0005634 // nucleus // inferred from electronic annotation /// ENSRNOT00000014787 // GO:0005634 /…	---	regulatory/cell cycle
10852351	Cdk5 and Abl enzyme substrate 2	Cables2	1.17209	0.685912	3.59587	2.03536e-05	4.07864	6.62123e-07	ENSRNOT00000008279 // GO:0051302 // regulation of cell division // inferred from electronic annotation /// ENSRNOT00000008279 // GO:0051726 // regulation of cell cycle // inferred from electronic annotation	---	ENSRNOT00000008279 // GO:0005515 // protein binding // not recorded /// ENSRNOT00000008279 // GO:0016538 // cyclin-dependent protein kinase regulator activity // inferred from electronic annotation	regulatory/cell cycle
10889379	inhibitor of DNA binding 2	Id2	1.17528	0.509379	1.2125	0.353484	2.17876	2.66582e-05	NM_013060 // GO:0000122 // negative regulation of transcription from RNA polymerase II promoter // inferred from direct assay /// NM_013060 // GO:0003166 // bundle of His development // not recorded /// NM_013060 // GO:0007275 // multicellular organismal development // inferred from electronic annotation /// NM_013060 // GO:0007507 // heart development // inferred from electronic annotation /// N…	NM_013060 // GO:0000785 // chromatin // inferred from direct assay /// NM_013060 // GO:0005634 // nucleus // inferred from direct assay /// NM_013060 // GO:0005737 // cytoplasm // inferred from electronic annotation /// NM_013060 // GO:0005737 // cytoplasm // not recorded /// NM_013060 // GO:0005829 // cytosol // inferred from direct assay /// ENSRNOT00000009491 // GO:0000785 // chromatin // infe…	NM_013060 // GO:0005515 // protein binding // inferred from physical interaction /// NM_013060 // GO:0005515 // protein binding // not recorded /// NM_013060 // GO:0016564 // transcription repressor activity // inferred from electronic annotation /// NM_013060 // GO:0016564 // transcription repressor activity // not recorded /// NM_013060 // GO:0030528 // transcription regulator activity // infer…	regulatory/cell cycle
[truncated: 1,222 more rows]
