# Supplementary material for: Muscle wasting and the temporal gene expression pattern in a novel rat intensive care unit model
Source: BMC Genomics. 2011 Dec 13;12:602. doi: 10.1186/1471-2164-12-602 (PMC3266306; doi:10.1186/1471-2164-12-602)
Supplement: Additional file 4 — List with the time duration for each individual rat. [file 1471-2164-12-602-S4.XLS]

## Sheet: Sheet1
Rat number	Time duration	Time group
1	control	0h
2	control	0h
3	control	0h
4	control	0h
5	control	0h
6	6h	6h-4days
7	6h	6h-4days
8	6h	6h-4days
9	6h	6h-4days
10	6h	6h-4days
11	6h	6h-4days
12	1d3h	6h-4days
13	1.5d	6h-4days
14	1.5d	6h-4days
15	1.5d	6h-4days
16	2.5d	6h-4days
17	3.5d	6h-4days
18	3.5d	6h-4days
19	4.5d	5-8days
20	4.5d	5-8days
21	6.5d	5-8days
22	7.5d	5-8days
23	8.5d	9-14days
24	8.5d	9-14days
25	9.5d	9-14days
26	9.5d	9-14days
27	10.5d	9-14days
28	13.5d	9-14days
